# Supplementary material for: Cancer immune control needs senescence induction by interferon-dependent cell cycle regulator pathways in tumours
Source: Nat Commun. 2020 Mar 12;11:1335. doi: 10.1038/s41467-020-14987-6 (PMC7067802; doi:10.1038/s41467-020-14987-6)
Supplement: Supplementary file 7 — Source Data [file 41467_2020_14987_MOESM7_ESM.xlsx]

## Sheet: Figure 1
Figure 1a																		Figure 1c
Experiment	Exp.ID	Genotype	Treatment	MouseID	Cell line	Time	Value	Log10(value)	Pred_p16.loss	Prediction p16.loss	Pred_CRISPR	Prediction CRISPR	Pred_Stat1.ko	Prediction Stat1.ko	Pred_WT	Prediction WT		Experiment	Tissue ID	Genotype	Treatment	CLSM-Nr	Picture-Nr.	p16 µm² a 1500	Ki67+ nuclei a 1500	p16 µm² a 4500	Ki67+ nuclei a 4500
HT6-16	V524	WT	iso	#047	512-1	1	31.7552	1.50182		24.3155		25.5807		40.2656	1.56416	32.2899		V566	G 9-18	Rip-Tag	Ctr	CLSM 14/18	030418-03	32.5475	759.259
HT6-16	V524	WT	iso	#047	512-1	5	44.3342	1.64674		77.3431		57.4297		65.6314	1.68175	49.975		V566	G 9-18	Rip-Tag	Ctr	CLSM 14/18	030418-04	10.261	539.526
HT6-16	V524	WT	iso	#047	512-1	8	77.0999	1.88705		184.215		105.331		94.677	1.76994	69.3454		V566	G 9-18	Rip-Tag	Ctr	CLSM 14/18	030418-05	74.3258	331.395	117.134	1630.18
HT6-16	V524	WT	iso	#047	512-1	12	86.7865	1.93845		585.954		236.472		154.32	1.88753	107.326		V566	G 241-18	Rip-Tag	Ctr	CLSM 8/19	120319-10	2.47706	453
HT6-16	V524	WT	iso	#047	512-1	15	92.8079	1.96758		1395.62		433.708		222.615	1.97572	148.926		V566	G 241-18	Rip-Tag	Ctr	CLSM 8/19	120319-11	0.155299	510
HT6-16	V524	WT	iso	#047	512-1	19	107.335	2.03074		4439.2		973.693		362.854	2.09331	230.492		V566	G 241-18	Rip-Tag	Ctr	CLSM 8/19	120319-12	0.821967	685	3.45432	1648
HT6-16	V524	WT	iso	#049	512-1	1	9.81748	0.992		24.3155		25.5807		40.2656	0.891274	32.2899		V566	G242-18	Rip-Tag	Ctr	CLSM 8/19	120319-14	22.5184	409
HT6-16	V524	WT	iso	#049	512-1	5	11.1265	1.04636		77.3431		57.4297		65.6314	1.18957	49.975		V566	G242-18	Rip-Tag	Ctr	CLSM 8/19	120319-15	25.9522	345
HT6-16	V524	WT	iso	#049	512-1	8	24.3735	1.38692		184.215		105.331		94.677	1.41329	69.3454		V566	G242-18	Rip-Tag	Ctr	CLSM 8/19	120319-16	23.9228	550	72.3934	1304
HT6-16	V524	WT	iso	#049	512-1	12	60.3186	1.78045		585.954		236.472		154.32	1.71159	107.326		V566	G 10-18	Rip-Tag	ICB	CLSM 14/18	030418-14	15762	136.986
HT6-16	V524	WT	iso	#056	512-1	1	4.18879	0.622089		24.3155		25.5807		40.2656	0.419245	32.2899		V566	G 10-18	Rip-Tag	ICB	CLSM 14/18	030418-15	4530.75	72.973
HT6-16	V524	WT	iso	#056	512-1	5	4.18879	0.622089		77.3431		57.4297		65.6314	0.893004	49.975		V566	G 10-18	Rip-Tag	ICB	CLSM 14/18	030418-16	10515.3	130.896	30808.1	340.856
HT6-16	V524	WT	iso	#056	512-1	8	14.6084	1.1646		184.215		105.331		94.677	1.24832	69.3454		V566	G 11-18	Rip-Tag	ICB	CLSM 14/18	030418-22	8021.62	70.3125
HT6-16	V524	WT	iso	#056	512-1	12	74.795	1.87387		585.954		236.472		154.32	1.72208	107.326		V566	G 11-18	Rip-Tag	ICB	CLSM 14/18	030418-28	5058.05	145.161
HT6-16	V537	WT	iso	#070	504-4	1	57.8315	1.76216		24.3155		25.5807		40.2656	1.67027	32.2899		V566	G 11-18	Rip-Tag	ICB	CLSM 14/18	030418-29	5691.73	77.9221	18771.4	293.396
HT6-16	V537	WT	iso	#070	504-4	5	68.0678	1.83294		77.3431		57.4297		65.6314	1.80682	49.975		V566	G 12-18	Rip-Tag	ICB	CLSM 14/18	030418-42	7401.84	122.356
HT6-16	V537	WT	iso	#070	504-4	8	85.5016	1.93197		184.215		105.331		94.677	1.90924	69.3454		V566	G 12-18	Rip-Tag	ICB	CLSM 14/18	030418-43	2471.88	40.2299
HT6-16	V537	WT	iso	#070	504-4	12	71.9948	1.8573		585.954		236.472		154.32	2.04579	107.326		V566	G 12-18	Rip-Tag	ICB	CLSM 14/18	030418-44	4498.3	39.1304	14372	201.717
HT6-16	V537	WT	iso	#070	504-4	15	89.0118	1.94945		1395.62		433.708		222.615	2.1482	148.926		V566	G 13-18	STAT1ko	Ctr	CLSM 14/18	030418-52	7.2479	663.669
HT6-16	V537	WT	iso	#070	504-4	19	301.593	2.47942		4439.2		973.693		362.854	2.28475	230.492		V566	G 13-18	STAT1ko	Ctr	CLSM 14/18	030418-53	44.877	626.645
HT6-16	V537	WT	iso	#070	504-4	22	274.785	2.43899		10573.2		1785.83		523.438	2.38717	319.831		V566	G 13-18	STAT1ko	Ctr	CLSM 14/18	030418-54	11.5348	646.965	63.6597	1937.28
HT6-16	V537	WT	iso	#071	504-4	1	65.4498	1.81591		24.3155		25.5807		40.2656	1.75652	32.2899		V566	G 243-18	STAT1ko	Ctr	CLSM 8/19	120319-18	0	352
HT6-16	V537	WT	iso	#071	504-4	5	68.0678	1.83294		77.3431		57.4297		65.6314	1.85284	49.975		V566	G 243-18	STAT1ko	Ctr	CLSM 8/19	120319-19	36.3012	360
HT6-16	V537	WT	iso	#071	504-4	8	75.038	1.87528		184.215		105.331		94.677	1.92507	69.3454		V566	G 243-18	STAT1ko	Ctr	CLSM 8/19	120319-20	9.40768	360	45.7089	1072
HT6-16	V537	WT	iso	#071	504-4	12	98.668	1.99418		585.954		236.472		154.32	2.02138	107.326		V566	G 244-18	STAT1ko	Ctr	CLSM 8/19	120319-22	21.5496	780
HT6-16	V537	WT	iso	#071	504-4	15	118.752	2.07464		1395.62		433.708		222.615	2.09362	148.926		V566	G 244-18	STAT1ko	Ctr	CLSM 8/19	120319-23	12.225	788
HT6-16	V537	WT	iso	#071	504-4	19	179.594	2.25429		4439.2		973.693		362.854	2.18993	230.492		V566	G 244-18	STAT1ko	Ctr	CLSM 8/19	120319-24	36.3012	738	70.0758	2306
HT6-16	V537	WT	iso	#071	504-4	22	179.594	2.25429		10573.2		1785.83		523.438	2.26217	319.831		V566	G 14-18	STAT1ko	ICB	CLSM 14/18	030418-62	2.00084	787.013
HT6-16	V537	WT	iso	#074	504-4	1	95.0332	1.97788		24.3155		25.5807		40.2656	2.10054	32.2899		V566	G 14-18	STAT1ko	ICB	CLSM 14/18	030418-63	16.4486	531.161
HT6-16	V537	WT	iso	#074	504-4	5	169.478	2.22911		77.3431		57.4297		65.6314	2.29123	49.975		V566	G 14-18	STAT1ko	ICB	CLSM 14/18	030418-64	1.50587	719.512	19.9553	2037.69
HT6-16	V537	WT	iso	#074	504-4	8	381.704	2.58173		184.215		105.331		94.677	2.43424	69.3454		V566	G 245-18	STAT1ko	ICB	CLSM 8/19	120319-26	17.0311	482
HT6-16	V537	WT	iso	#074	504-4	12	523.599	2.719		585.954		236.472		154.32	2.62492	107.326		V566	G 245-18	STAT1ko	ICB	CLSM 8/19	120319-27	17.5591	683
HT6-16	V537	WT	iso	#074	504-4	15	721.585	2.85829		1395.62		433.708		222.615	2.76793	148.926		V566	G 245-18	STAT1ko	ICB	CLSM 8/19	120319-28	22.6906	515	57.2808	1680
HT6-16	V537	WT	iso	#074	504-4	19	904.779	2.95654		4439.2		973.693		362.854	2.95861	230.492		V566	G 246-18	STAT1ko	ICB	CLSM 8/19	120319-31	18.6318	435
HT6-16	V537	WT	iso	#074	504-4	22	904.779	2.95654		10573.2		1785.83		523.438	3.10162	319.831		V566	G 246-18	STAT1ko	ICB	CLSM 8/19	120319-32	27.6054	287
HT6-16	V537	WT	iso	#076	504-4	1	78.5398	1.89509		24.3155		25.5807		40.2656	1.88647	32.2899		V566	G 246-18	STAT1ko	ICB	CLSM 8/19	120319-33	39.9168	561	86.154	1283
HT6-16	V537	WT	iso	#076	504-4	5	113.097	2.05345		77.3431		57.4297		65.6314	2.00626	49.975		V566	G 15-18	p16loss	Ctr	CLSM 14/18	030418-72	5.96139	414.573
HT6-16	V537	WT	iso	#076	504-4	8	113.097	2.05345		184.215		105.331		94.677	2.09611	69.3454		V566	G 15-18	p16loss	Ctr	CLSM 14/18	030418-73	20.1656	511.905
HT6-16	V537	WT	iso	#076	504-4	12	154.854	2.18992		585.954		236.472		154.32	2.21591	107.326		V566	G 15-18	p16loss	Ctr	CLSM 14/18	030418-74	45.6549	386.598	71.7819	1313.08
HT6-16	V537	WT	iso	#076	504-4	15	192.423	2.28426		1395.62		433.708		222.615	2.30576	148.926		V566	G 247/18	p16loss	Ctr	CLSM 8/19	120319-35	90.078	502
HT6-16	V537	WT	iso	#076	504-4	19	271.434	2.43366		4439.2		973.693		362.854	2.42555	230.492		V566	G 247/18	p16loss	Ctr	CLSM 8/19	120319-36	43.3998	590
HT6-16	V537	WT	iso	#076	504-4	22	348.036	2.54162		10573.2		1785.83		523.438	2.5154	319.831		V566	G 247/18	p16loss	Ctr	CLSM 8/19	120319-37	35.3404	553	168.818	1645
HT6-16	557-2	WT	iso	#098	470-1	1	23.5619	1.37221		24.3155		25.5807		40.2656	1.60453	32.2899		V566	G 248/18	p16loss	Ctr	CLSM 8/19	120319-39	33.2701	627
HT6-16	557-2	WT	iso	#098	470-1	5	67.5568	1.82967		77.3431		57.4297		65.6314	1.76606	49.975		V566	G 248/18	p16loss	Ctr	CLSM 8/19	120319-40	36.2903	559
HT6-16	557-2	WT	iso	#098	470-1	8	105.473	2.02314		184.215		105.331		94.677	1.8872	69.3454		V566	G 248/18	p16loss	Ctr	CLSM 8/19	120319-41	27.7978	750	97.3583	1936
HT6-16	557-2	WT	iso	#098	470-1	12	154.854	2.18992		585.954		236.472		154.32	2.04872	107.326		V566	G 16-18	p16loss	ICB	CLSM 14/18	030418-82	52.3373	429.412
HT6-16	557-2	WT	iso	#098	470-1	15	184.726	2.26653		1395.62		433.708		222.615	2.16986	148.926		V566	G 16-18	p16loss	ICB	CLSM 14/18	030418-83	52.0276	359.551
HT6-16	557-2	WT	iso	#098	470-1	19	184.726	2.26653		4439.2		973.693		362.854	2.33139	230.492		V566	G 16-18	p16loss	ICB	CLSM 14/18	030418-84	29.463	419.492	133.828	1208.45
HT6-16	557-2	WT	iso	#098	470-1	22	205.251	2.31228		10573.2		1785.83		523.438	2.45253	319.831		V566	G 249/18	p16loss	ICB	CLSM 8/19	120319-43	94.6361	552
HT6-16	557-2	WT	iso	#101	470-1	1	41.8879	1.62209		24.3155		25.5807		40.2656	1.68858	32.2899		V566	G 249/18	p16loss	ICB	CLSM 8/19	120319-44	14.7772	602
HT6-16	557-2	WT	iso	#101	470-1	5	68.0678	1.83294		77.3431		57.4297		65.6314	1.80125	49.975		V566	G 249/18	p16loss	ICB	CLSM 8/19	120319-45	31.9688	467	141.382	1621
HT6-16	557-2	WT	iso	#101	470-1	8	90.2815	1.9556		184.215		105.331		94.677	1.88575	69.3454		V566	G250/18	p16loss	ICB	CLSM 8/19	120319-47	40.9511	632
HT6-16	557-2	WT	iso	#101	470-1	12	90.2815	1.9556		585.954		236.472		154.32	1.99842	107.326		V566	G250/18	p16loss	ICB	CLSM 8/19	120319-48	34.9376	703
HT6-16	557-2	WT	iso	#101	470-1	15	136.382	2.13476		1395.62		433.708		222.615	2.08292	148.926		V566	G250/18	p16loss	ICB	CLSM 8/19	120319-49	14.789	565	90.6777	1900
HT6-16	557-2	WT	iso	#101	470-1	19	150.43	2.17733		4439.2		973.693		362.854	2.19559	230.492		V566	G 131-18	CRISPR-CAS	Ctr	CLSM 25/18	170718-55	39.8252	372
HT6-16	557-2	WT	iso	#101	470-1	22	179.594	2.25429		10573.2		1785.83		523.438	2.28009	319.831		V566	G 131-18	CRISPR-CAS	Ctr	CLSM 25/18	170718-56	45.6191	360
HT6-16	V524	WT	ICB	#052	512-1	1	23.5619	1.37221		34.795		71.0243		42.423	1.47826	26.6639		V566	G 131-18	CRISPR-CAS	Ctr	CLSM 25/18	170718-57	38.5069	478	123.951	1210
HT6-16	V524	WT	ICB	#052	512-1	5	43.5634	1.63912		103.74		80.387		74.1919	1.56929	11.5104		V566	G 132-18	CRISPR-CAS	Ctr	CLSM 25/18	170718-58	45.1389	526
HT6-16	V524	WT	ICB	#052	512-1	8	44.2336	1.64575		235.38		88.2104		112.829	1.63757	6.13004		V566	G 132-18	CRISPR-CAS	Ctr	CLSM 25/18	170718-59	60.5199	611
HT6-16	V524	WT	ICB	#052	512-1	12	50.6006	1.70416		701.779		99.8385		197.323	1.72861	2.64624		V566	G 132-18	CRISPR-CAS	Ctr	CLSM 25/18	170718-60	45.6679	534	151.327	1671
HT6-16	V524	WT	ICB	#052	512-1	15	112.2	2.04999		1592.29		109.555		300.085	1.79688	1.4093		V566	G239/18	CRISPR-CAS	Ctr	CLSM 8/19	120319-02	1.81343	333
HT6-16	V524	WT	ICB	#052	512-1	19	48.6737	1.68729		4747.37		123.997		524.806	1.88792	0.60837		V566	G239/18	CRISPR-CAS	Ctr	CLSM 8/19	120319-03	32.1654	217
HT6-16	V524	WT	ICB	#053	512-1	1	16.0221	1.20472		34.795		71.0243		42.423	0.535057	26.6639		V566	G239/18	CRISPR-CAS	Ctr	CLSM 8/19	120319-04	22.0268	310	56.0056	860
HT6-16	V524	WT	ICB	#053	512-1	5	0.523599	-0.281001		103.74		80.387		74.1919	0.277524	11.5104		V566	G 133-18	CRISPR-CAS	ICB	CLSM 25/18	170718-61	42.0249	359
HT6-16	V524	WT	ICB	#053	512-1	8	0.523599	-0.281001		235.38		88.2104		112.829	0.0843739	6.13004		V566	G 133-18	CRISPR-CAS	ICB	CLSM 25/18	170718-62	58.3617	455
HT6-16	V524	WT	ICB	#053	512-1	12	1.0472	0.0200286		701.779		99.8385		197.323	-0.173159	2.64624		V566	G 133-18	CRISPR-CAS	ICB	CLSM 25/18	170718-63	58.4238	397	158.81	1211
HT6-16	V524	WT	ICB	#053	512-1	15	0	-0.582031		1592.29		109.555		300.085	-0.366309	1.4093		V566	G 134-18	CRISPR-CAS	ICB	CLSM 25/18	170718-64	143.244	516
HT6-16	V524	WT	ICB	#053	512-1	19	0	-0.582031		4747.37		123.997		524.806	-0.623842	0.60837		V566	G 134-18	CRISPR-CAS	ICB	CLSM 25/18	170718-65	132.691	462
HT6-16	V524	WT	ICB	#053	512-1	22	0	-0.582031		10771.5		136.064		798.115	-0.816992	0.323997		V566	G 134-18	CRISPR-CAS	ICB	CLSM 25/18	170718-66	100.051	419	375.986	1397
HT6-16	V524	WT	ICB	#054	512-1	1	35.1858	1.54637		34.795		71.0243		42.423	2.0406	26.6639		V566	G240/18	CRISPR-CAS	ICB	CLSM 8/19	120319-06	6.7777	489
HT6-16	V524	WT	ICB	#054	512-1	5	33.5103	1.52518		103.74		80.387		74.1919	1.57626	11.5104		V566	G240/18	CRISPR-CAS	ICB	CLSM 8/19	120319-07	8.5742	525
HT6-16	V524	WT	ICB	#054	512-1	8	35.5356	1.55066		235.38		88.2104		112.829	1.22801	6.13004		V566	G240/18	CRISPR-CAS	ICB	CLSM 8/19	120319-08	15.1443	534	30.4962	1548
HT6-16	V524	WT	ICB	#054	512-1	12	22.1482	1.34534		701.779		99.8385		197.323	0.763671	2.64624
HT6-16	V524	WT	ICB	#054	512-1	15	5.94808	0.774377		1592.29		109.555		300.085	0.415418	1.4093
HT6-16	V524	WT	ICB	#054	512-1	19	0	-0.582031		4747.37		123.997		524.806	-0.0489197	0.60837
HT6-16	V524	WT	ICB	#054	512-1	22	0	-0.582031		10771.5		136.064		798.115	-0.397173	0.323997
HT6-16	V537	WT	ICB	#075	504-4	1	53.0144	1.72439		34.795		71.0243		42.423	1.62395	26.6639
HT6-16	V537	WT	ICB	#075	504-4	5	14.1372	1.15036		103.74		80.387		74.1919	1.16567	11.5104
HT6-16	V537	WT	ICB	#075	504-4	8	4.18879	0.622089		235.38		88.2104		112.829	0.821962	6.13004
HT6-16	V537	WT	ICB	#075	504-4	12	4.18879	0.622089		701.779		99.8385		197.323	0.363682	2.64624
HT6-16	V537	WT	ICB	#075	504-4	15	0.523599	-0.281001		1592.29		109.555		300.085	0.0199723	1.4093
HT6-16	V537	WT	ICB	#075	504-4	19	0.523599	-0.281001		4747.37		123.997		524.806	-0.438307	0.60837
HT6-16	V537	WT	ICB	#086	504-4	1	53.0144	1.72439		34.795		71.0243		42.423	1.64726	26.6639
HT6-16	V537	WT	ICB	#086	504-4	5	38.7924	1.58875		103.74		80.387		74.1919	1.1501	11.5104
HT6-16	V537	WT	ICB	#086	504-4	8	4.18879	0.622089		235.38		88.2104		112.829	0.777238	6.13004
HT6-16	V537	WT	ICB	#086	504-4	12	0.523599	-0.281001		701.779		99.8385		197.323	0.280084	2.64624
HT6-16	V537	WT	ICB	#086	504-4	15	0.523599	-0.281001		1592.29		109.555		300.085	-0.0927821	1.4093
HT6-16	V537	WT	ICB	#086	504-4	19	0	-0.582031		4747.37		123.997		524.806	-0.589937	0.60837
HT6-16	V537	WT	ICB	#086	504-4	22	0	-0.582031		10771.5		136.064		798.115	-0.962802	0.323997
HT6-16	557-2	WT	ICB	#097	470-1	1	87.7028	1.94301		34.795		71.0243		42.423	1.6359	26.6639
HT6-16	557-2	WT	ICB	#097	470-1	5	71.0393	1.8515		103.74		80.387		74.1919	1.10444	11.5104
HT6-16	557-2	WT	ICB	#097	470-1	8	1.0472	0.0200286		235.38		88.2104		112.829	0.705844	6.13004
HT6-16	557-2	WT	ICB	#097	470-1	12	0	-0.582031		701.779		99.8385		197.323	0.174384	2.64624
HT6-16	557-2	WT	ICB	#097	470-1	15	0	-0.582031		1592.29		109.555		300.085	-0.224212	1.4093
HT6-16	557-2	WT	ICB	#097	470-1	19	0	-0.582031		4747.37		123.997		524.806	-0.755673	0.60837
HT6-16	557-2	WT	ICB	#097	470-1	22	0	-0.582031		10771.5		136.064		798.115	-1.15427	0.323997
HT6-16	557-2	WT	ICB	#099	470-1	1	41.8879	1.62209		34.795		71.0243		42.423	1.0242	26.6639
HT6-16	557-2	WT	ICB	#099	470-1	5	4.18879	0.622089		103.74		80.387		74.1919	0.65448	11.5104
HT6-16	557-2	WT	ICB	#099	470-1	8	0.523599	-0.281001		235.38		88.2104		112.829	0.377187	6.13004
HT6-16	557-2	WT	ICB	#099	470-1	12	0.523599	-0.281001		701.779		99.8385		197.323	0.0074641	2.64624
HT6-16	557-2	WT	ICB	#099	470-1	15	0.523599	-0.281001		1592.29		109.555		300.085	-0.269828	1.4093
HT6-16	557-2	WT	ICB	#099	470-1	19	0	-0.582031		4747.37		123.997		524.806	-0.639552	0.60837
HT6-16	557-2	WT	ICB	#099	470-1	22	0	-0.582031		10771.5		136.064		798.115	-0.916844	0.323997
HT6-16	557-2	WT	ICB	#100	470-1	1	14.1372	1.15036		34.795		71.0243		42.423	0.42848	26.6639
HT6-16	557-2	WT	ICB	#100	470-1	5	0.523599	-0.281001		103.74		80.387		74.1919	0.175726	11.5104
HT6-16	557-2	WT	ICB	#100	470-1	8	0.523599	-0.281001		235.38		88.2104		112.829	-0.0138385	6.13004
HT6-16	557-2	WT	ICB	#100	470-1	12	0	-0.582031		701.779		99.8385		197.323	-0.266592	2.64624
HT6-16	557-2	WT	ICB	#100	470-1	15	0	-0.582031		1592.29		109.555		300.085	-0.456157	1.4093
HT6-16	557-2	WT	ICB	#100	470-1	19	0	-0.582031		4747.37		123.997		524.806	-0.70891	0.60837
HT6-16	557-2	WT	ICB	#100	470-1	22	0	-0.582031		10771.5		136.064		798.115	-0.898475	0.323997
HT6-16	557-2	WT	ICB	#103	470-1	1	113.097	2.05345		34.795		71.0243		42.423	2.20747	26.6639
HT6-16	557-2	WT	ICB	#103	470-1	5	105.683	2.02401		103.74		80.387		74.1919	1.68084	11.5104
HT6-16	557-2	WT	ICB	#103	470-1	8	12.4355	1.09466		235.38		88.2104		112.829	1.28587	6.13004
HT6-16	557-2	WT	ICB	#103	470-1	12	4.18879	0.622089		701.779		99.8385		197.323	0.759233	2.64624
HT6-16	557-2	WT	ICB	#103	470-1	15	4.18879	0.622089		1592.29		109.555		300.085	0.364258	1.4093
HT6-16	557-2	WT	ICB	#103	470-1	19	0.523599	-0.281001		4747.37		123.997		524.806	-0.162375	0.60837
HT6-16	557-2	WT	ICB	#104	470-1	1	33.5103	1.52518		34.795		71.0243		42.423	1.63806	26.6639
HT6-16	557-2	WT	ICB	#104	470-1	5	36.9451	1.56756		103.74		80.387		74.1919	1.25655	11.5104
HT6-16	557-2	WT	ICB	#104	470-1	8	4.18879	0.622089		235.38		88.2104		112.829	0.970421	6.13004
HT6-16	557-2	WT	ICB	#104	470-1	12	4.18879	0.622089		701.779		99.8385		197.323	0.588913	2.64624
HT6-16	557-2	WT	ICB	#104	470-1	15	4.18879	0.622089		1592.29		109.555		300.085	0.302781	1.4093
HT6-16	557-2	WT	ICB	#104	470-1	19	0.523599	-0.281001		4747.37		123.997		524.806	-0.0787272	0.60837
HT6-16	V498	Stat1.ko	iso	#013	#29 (394-3)	1	23.5619	1.37221		24.3155		25.5807	1.4589	40.2656		32.2899
HT6-16	V498	Stat1.ko	iso	#013	#29 (394-3)	5	78.5398	1.89509		77.3431		57.4297	1.79788	65.6314		49.975
HT6-16	V498	Stat1.ko	iso	#013	#29 (394-3)	8	131.947	2.1204		184.215		105.331	2.05211	94.677		69.3454
HT6-16	V498	Stat1.ko	iso	#013	#29 (394-3)	12	205.251	2.31228		585.954		236.472	2.39109	154.32		107.326
HT6-16	V498	Stat1.ko	iso	#014	#29 (394-3)	1	41.8879	1.62209		24.3155		25.5807	1.56259	40.2656		32.2899
HT6-16	V498	Stat1.ko	iso	#014	#29 (394-3)	5	50.2655	1.70127		77.3431		57.4297	1.73743	65.6314		49.975
HT6-16	V498	Stat1.ko	iso	#014	#29 (394-3)	8	58.6431	1.76822		184.215		105.331	1.86856	94.677		69.3454
HT6-16	V498	Stat1.ko	iso	#014	#29 (394-3)	12	131.947	2.1204		585.954		236.472	2.0434	154.32		107.326
HT6-16	V557-3	Stat1.ko	iso	#108	541-2	1	55.135	1.74143		24.3155		25.5807	1.62481	40.2656		32.2899
HT6-16	V557-3	Stat1.ko	iso	#108	541-2	5	56.1952	1.7497		77.3431		57.4297	1.76117	65.6314		49.975
HT6-16	V557-3	Stat1.ko	iso	#108	541-2	8	61.4967	1.78885		184.215		105.331	1.86344	94.677		69.3454
HT6-16	V557-3	Stat1.ko	iso	#108	541-2	12	90.3208	1.95579		585.954		236.472	1.9998	154.32		107.326
HT6-16	V557-3	Stat1.ko	iso	#108	541-2	15	91.6298	1.96204		1395.62		433.708	2.10207	222.615		148.926
HT6-16	V557-3	Stat1.ko	iso	#108	541-2	19	203.523	2.30861		4439.2		973.693	2.23843	362.854		230.492
HT6-16	V557-3	Stat1.ko	iso	#108	541-2	22	265.465	2.42401		10573.2		1785.83	2.3407	523.438		319.831
HT6-16	V557-3	Stat1.ko	iso	#112	541-2	1	48.4067	1.68491		24.3155		25.5807	1.54905	40.2656		32.2899
HT6-16	V557-3	Stat1.ko	iso	#112	541-2	5	52.6468	1.72137		77.3431		57.4297	1.74005	65.6314		49.975
HT6-16	V557-3	Stat1.ko	iso	#112	541-2	8	65.7378	1.81782		184.215		105.331	1.8833	94.677		69.3454
HT6-16	V557-3	Stat1.ko	iso	#112	541-2	12	91.6298	1.96204		585.954		236.472	2.07429	154.32		107.326
HT6-16	V557-3	Stat1.ko	iso	#112	541-2	15	141.372	2.15036		1395.62		433.708	2.21754	222.615		148.926
HT6-16	V557-3	Stat1.ko	iso	#112	541-2	19	251.123	2.39989		4439.2		973.693	2.40854	362.854		230.492
HT6-16	V557-3	Stat1.ko	iso	#112	541-2	22	487.732	2.68818		10573.2		1785.83	2.55179	523.438		319.831
HT6-16	V557-3	Stat1.ko	iso	#114	541-2	1	43.5634	1.63912		24.3155		25.5807	1.70527	40.2656		32.2899
HT6-16	V557-3	Stat1.ko	iso	#114	541-2	5	102.953	2.01264		77.3431		57.4297	1.95259	65.6314		49.975
HT6-16	V557-3	Stat1.ko	iso	#114	541-2	8	164.636	2.21653		184.215		105.331	2.13808	94.677		69.3454
HT6-16	V557-3	Stat1.ko	iso	#114	541-2	12	220.893	2.34418		585.954		236.472	2.38539	154.32		107.326
HT6-16	V557-3	Stat1.ko	iso	#114	541-2	15	340.47	2.53208		1395.62		433.708	2.57088	222.615		148.926
HT6-16	V557-3	Stat1.ko	iso	#114	541-2	19	634.994	2.80277		4439.2		973.693	2.81819	362.854		230.492
HT6-16	V557-3	Stat1.ko	iso	#114	541-2	22	1063.56	3.02676		10573.2		1785.83	3.00368	523.438		319.831
HT6-16	V557-3	Stat1.ko	iso	#116	541-2	1	35.8377	1.55434		24.3155		25.5807	1.72898	40.2656		32.2899
HT6-16	V557-3	Stat1.ko	iso	#116	541-2	5	79.3943	1.89979		77.3431		57.4297	1.91356	65.6314		49.975
HT6-16	V557-3	Stat1.ko	iso	#116	541-2	8	161.491	2.20815		184.215		105.331	2.05199	94.677		69.3454
HT6-16	V557-3	Stat1.ko	iso	#116	541-2	12	241.51	2.38294		585.954		236.472	2.23656	154.32		107.326
HT6-16	V557-3	Stat1.ko	iso	#116	541-2	15	271.226	2.43333		1395.62		433.708	2.37499	222.615		148.926
HT6-16	V557-3	Stat1.ko	iso	#116	541-2	19	321.555	2.50726		4439.2		973.693	2.55957	362.854		230.492
HT6-16	V557-3	Stat1.ko	iso	#116	541-2	22	378.3	2.57784		10573.2		1785.83	2.698	523.438		319.831
HT6-16	V498	Stat1.ko	ICB	#020	#29 (394-3)	1	41.8879	1.62209		34.795		71.0243	1.65015	42.423		26.6639
HT6-16	V498	Stat1.ko	ICB	#020	#29 (394-3)	5	78.5398	1.89509		103.74		80.387	1.88493	74.1919		11.5104
HT6-16	V498	Stat1.ko	ICB	#020	#29 (394-3)	8	131.947	2.1204		235.38		88.2104	2.06101	112.829		6.13004
HT6-16	V498	Stat1.ko	ICB	#020	#29 (394-3)	12	179.594	2.25429		701.779		99.8385	2.29578	197.323		2.64624
HT6-16	V498	Stat1.ko	ICB	#021	#29 (394-3)	1	46.0767	1.66348		34.795		71.0243	1.6213	42.423		26.6639
HT6-16	V498	Stat1.ko	ICB	#021	#29 (394-3)	5	46.0767	1.66348		103.74		80.387	1.81813	74.1919		11.5104
HT6-16	V498	Stat1.ko	ICB	#021	#29 (394-3)	8	131.947	2.1204		235.38		88.2104	1.96575	112.829		6.13004
HT6-16	V498	Stat1.ko	ICB	#021	#29 (394-3)	12	131.947	2.1204		701.779		99.8385	2.16258	197.323		2.64624
HT6-16	V498	Stat1.ko	ICB	#022	#29 (394-3)	1	41.8879	1.62209		34.795		71.0243	1.61547	42.423		26.6639
HT6-16	V498	Stat1.ko	ICB	#022	#29 (394-3)	5	50.2655	1.70127		103.74		80.387	1.71731	74.1919		11.5104
HT6-16	V498	Stat1.ko	ICB	#022	#29 (394-3)	8	63.6173	1.80357		235.38		88.2104	1.7937	112.829		6.13004
HT6-16	V498	Stat1.ko	ICB	#022	#29 (394-3)	12	78.5398	1.89509		701.779		99.8385	1.89554	197.323		2.64624
HT6-16	V498	Stat1.ko	ICB	#024	#29 (394-3)	1	32.9867	1.51834		34.795		71.0243	1.4995	42.423		26.6639
HT6-16	V498	Stat1.ko	ICB	#024	#29 (394-3)	5	67.0206	1.82621		103.74		80.387	1.92449	74.1919		11.5104
HT6-16	V498	Stat1.ko	ICB	#024	#29 (394-3)	8	230.907	2.36344		235.38		88.2104	2.24324	112.829		6.13004
HT6-16	V498	Stat1.ko	ICB	#024	#29 (394-3)	12	424.115	2.62748		701.779		99.8385	2.66823	197.323		2.64624
HT6-16	V557-3	Stat1.ko	ICB	#107	541-2	1	74.795	1.87387		34.795		71.0243	1.82106	42.423		26.6639
HT6-16	V557-3	Stat1.ko	ICB	#107	541-2	5	139.403	2.14427		103.74		80.387	2.0323	74.1919		11.5104
HT6-16	V557-3	Stat1.ko	ICB	#107	541-2	8	128.581	2.10918		235.38		88.2104	2.19072	112.829		6.13004
HT6-16	V557-3	Stat1.ko	ICB	#107	541-2	12	156.451	2.19438		701.779		99.8385	2.40196	197.323		2.64624
HT6-16	V557-3	Stat1.ko	ICB	#107	541-2	15	329.867	2.51834		1592.29		109.555	2.56039	300.085		1.4093
HT6-16	V557-3	Stat1.ko	ICB	#107	541-2	19	866.979	2.93801		4747.37		123.997	2.77162	524.806		0.60837
HT6-16	V557-3	Stat1.ko	ICB	#109	541-2	1	30.2206	1.4803		34.795		71.0243	1.54265	42.423		26.6639
HT6-16	V557-3	Stat1.ko	ICB	#109	541-2	5	72.3823	1.85963		103.74		80.387	1.83383	74.1919		11.5104
HT6-16	V557-3	Stat1.ko	ICB	#109	541-2	8	74.795	1.87387		235.38		88.2104	2.05221	112.829		6.13004
HT6-16	V557-3	Stat1.ko	ICB	#109	541-2	12	425.64	2.62904		701.779		99.8385	2.3434	197.323		2.64624
HT6-16	V557-3	Stat1.ko	ICB	#109	541-2	15	472.548	2.67445		1592.29		109.555	2.56178	300.085		1.4093
HT6-16	V557-3	Stat1.ko	ICB	#109	541-2	19	575.959	2.76039		4747.37		123.997	2.85296	524.806		0.60837
HT6-16	V557-3	Stat1.ko	ICB	#109	541-2	22	956.074	2.98049		10771.5		136.064	3.07135	798.115		0.323997
HT6-16	V557-3	Stat1.ko	ICB	#111	541-2	1	53.0144	1.72439		34.795		71.0243	1.59141	42.423		26.6639
HT6-16	V557-3	Stat1.ko	ICB	#111	541-2	5	60.9364	1.78488		103.74		80.387	1.86854	74.1919		11.5104
HT6-16	V557-3	Stat1.ko	ICB	#111	541-2	8	88.2473	1.9457		235.38		88.2104	2.07638	112.829		6.13004
HT6-16	V557-3	Stat1.ko	ICB	#111	541-2	12	238.862	2.37815		701.779		99.8385	2.3535	197.323		2.64624
HT6-16	V557-3	Stat1.ko	ICB	#111	541-2	15	360.826	2.5573		1592.29		109.555	2.56134	300.085		1.4093
HT6-16	V557-3	Stat1.ko	ICB	#111	541-2	19	829.38	2.91875		4747.37		123.997	2.83846	524.806		0.60837
HT6-16	V557-3	Stat1.ko	ICB	#111	541-2	22	1063.56	3.02676		10771.5		136.064	3.0463	798.115		0.323997
HT6-16	V557-3	Stat1.ko	ICB	#113	541-2	1	61.4967	1.78885		34.795		71.0243	1.67926	42.423		26.6639
HT6-16	V557-3	Stat1.ko	ICB	#113	541-2	5	53.0144	1.72439		103.74		80.387	1.88332	74.1919		11.5104
HT6-16	V557-3	Stat1.ko	ICB	#113	541-2	8	137.157	2.13722		235.38		88.2104	2.03637	112.829		6.13004
HT6-16	V557-3	Stat1.ko	ICB	#113	541-2	12	135.081	2.13059		701.779		99.8385	2.24043	197.323		2.64624
HT6-16	V557-3	Stat1.ko	ICB	#113	541-2	15	251.458	2.40047		1592.29		109.555	2.39348	300.085		1.4093
HT6-16	V557-3	Stat1.ko	ICB	#113	541-2	19	407.577	2.61021		4747.37		123.997	2.59755	524.806		0.60837
HT6-16	V557-3	Stat1.ko	ICB	#113	541-2	22	615.57	2.78928		10771.5		136.064	2.75059	798.115		0.323997
HT6-16	V498	p16.loss	iso	#002	V470-mutant	1	16.4934	1.21731	1.09052	24.3155		25.5807		40.2656		32.2899
HT6-16	V498	p16.loss	iso	#002	V470-mutant	5	37.6991	1.57633	1.87218	77.3431		57.4297		65.6314		49.975
HT6-16	V498	p16.loss	iso	#002	V470-mutant	8	424.115	2.62748	2.45843	184.215		105.331		94.677		69.3454
HT6-16	V498	p16.loss	iso	#009	V470-mutant	1	14.1372	1.15036	1.07771	24.3155		25.5807		40.2656		32.2899
HT6-16	V498	p16.loss	iso	#009	V470-mutant	5	33.5103	1.52518	1.69469	77.3431		57.4297		65.6314		49.975
HT6-16	V498	p16.loss	iso	#009	V470-mutant	8	179.594	2.25429	2.15743	184.215		105.331		94.677		69.3454
HT6-16	V498	p16.loss	iso	#005	V470-mutant	1	14.1372	1.15036	1.15036	24.3155		25.5807		40.2656		32.2899
HT6-16	V498	p16.loss	iso	#005	V470-mutant	5	28.8634	1.46035	1.46035	77.3431		57.4297		65.6314		49.975
HT6-16	V498	p16.loss	iso	#010	V470-mutant	1	65.4498	1.81591	1.81591	24.3155		25.5807		40.2656		32.2899
HT6-16	V498	p16.loss	iso	#010	V470-mutant	5	113.097	2.05345	2.05345	77.3431		57.4297		65.6314		49.975
HT6-16	V498	p16.loss	iso	#007	V470-mutant	1	25.6563	1.40919	1.53134	24.3155		25.5807		40.2656		32.2899
HT6-16	V498	p16.loss	iso	#007	V470-mutant	5	192.423	2.28426	1.99926	77.3431		57.4297		65.6314		49.975
HT6-16	V498	p16.loss	iso	#007	V470-mutant	8	153.938	2.18735	2.3502	184.215		105.331		94.677		69.3454
HT6-16	V498	p16.loss	iso	#011	V470-mutant	1	6.28319	0.79818	0.832508	24.3155		25.5807		40.2656		32.2899
HT6-16	V498	p16.loss	iso	#011	V470-mutant	5	25.9181	1.4136	1.3335	77.3431		57.4297		65.6314		49.975
HT6-16	V498	p16.loss	iso	#011	V470-mutant	8	46.0767	1.66348	1.70925	184.215		105.331		94.677		69.3454
HT6-16	V566-3	p16.loss	iso	#135	mSC#3	1	47.7129	1.67864	1.70176	24.3155		25.5807		40.2656		32.2899
HT6-16	V566-3	p16.loss	iso	#135	mSC#3	5	235.896	2.37272	2.31876	77.3431		57.4297		65.6314		49.975
HT6-16	V566-3	p16.loss	iso	#135	mSC#3	8	563.208	2.75067	2.7815	184.215		105.331		94.677		69.3454
HT6-16	V566-3	p16.loss	iso	#138	mSC#3	1	41.5633	1.61871	1.59043	24.3155		25.5807		40.2656		32.2899
HT6-16	V566-3	p16.loss	iso	#138	mSC#3	5	99.2429	1.9967	2.06269	77.3431		57.4297		65.6314		49.975
HT6-16	V566-3	p16.loss	iso	#138	mSC#3	8	284.838	2.4546	2.41689	184.215		105.331		94.677		69.3454
HT6-16	V566-3	p16.loss	iso	#140	mSC#3	1	37.6991	1.57633	1.5838	24.3155		25.5807		40.2656		32.2899
HT6-16	V566-3	p16.loss	iso	#140	mSC#3	5	176.644	2.2471	2.22968	77.3431		57.4297		65.6314		49.975
HT6-16	V566-3	p16.loss	iso	#140	mSC#3	8	505.986	2.70414	2.71409	184.215		105.331		94.677		69.3454
HT6-16	V566-3	p16.loss	iso	#142	mSC#3	1	57.6126	1.76052	1.76328	24.3155		25.5807		40.2656		32.2899
HT6-16	V566-3	p16.loss	iso	#142	mSC#3	5	257.667	2.41106	2.40462	77.3431		57.4297		65.6314		49.975
HT6-16	V566-3	p16.loss	iso	#142	mSC#3	8	761.993	2.88195	2.88563	184.215		105.331		94.677		69.3454
HT6-16	V566-3	p16.loss	iso	#145	mSC#3	1	14.1372	1.15036	1.14959	24.3155		25.5807		40.2656		32.2899
HT6-16	V566-3	p16.loss	iso	#145	mSC#3	5	33.5103	1.52518	1.45105	77.3431		57.4297		65.6314		49.975
HT6-16	V566-3	p16.loss	iso	#145	mSC#3	8	47.7129	1.67864	1.67714	184.215		105.331		94.677		69.3454
HT6-16	V566-3	p16.loss	iso	#145	mSC#3	12	53.0144	1.72439	1.9786	585.954		236.472		154.32		107.326
HT6-16	V566-3	p16.loss	iso	#145	mSC#3	15	241.274	2.38251	2.2047	1395.62		433.708		222.615		148.926
HT6-16	V566-3	p16.loss	iso	#147	mSC#3	1	18.8496	1.2753	1.34341	24.3155		25.5807		40.2656		32.2899
HT6-16	V566-3	p16.loss	iso	#147	mSC#3	5	95.0332	1.97788	1.78083	77.3431		57.4297		65.6314		49.975
HT6-16	V566-3	p16.loss	iso	#147	mSC#3	8	103.823	2.0163	2.10889	184.215		105.331		94.677		69.3454
HT6-16	V566-3	p16.loss	iso	#147	mSC#3	12	265.072	2.42336	2.54631	585.954		236.472		154.32		107.326
HT6-16	V566-3	p16.loss	iso	#147	mSC#3	15	914.046	2.96097	2.87437	1395.62		433.708		222.615		148.926
HT6-16	V498	p16.loss	ICB	#001	V470-mutant	1	14.1372	1.15036	1.11779	34.795		71.0243		42.423		26.6639
HT6-16	V498	p16.loss	ICB	#001	V470-mutant	5	14.1372	1.15036	1.22636	103.74		80.387		74.1919		11.5104
HT6-16	V498	p16.loss	ICB	#001	V470-mutant	8	22.4493	1.3512	1.30778	235.38		88.2104		112.829		6.13004
HT6-16	V498	p16.loss	ICB	#006	V470-mutant	1	33.5103	1.52518	1.54384	34.795		71.0243		42.423		26.6639
HT6-16	V498	p16.loss	ICB	#006	V470-mutant	5	47.7129	1.67864	1.63509	103.74		80.387		74.1919		11.5104
HT6-16	V498	p16.loss	ICB	#006	V470-mutant	8	47.7129	1.67864	1.70352	235.38		88.2104		112.829		6.13004
HT6-16	V498	p16.loss	ICB	#003	V470-mutant	1	131.947	2.1204	2.1204	34.795		71.0243		42.423		26.6639
HT6-16	V498	p16.loss	ICB	#003	V470-mutant	5	549.779	2.74019	2.74019	103.74		80.387		74.1919		11.5104
HT6-16	V498	p16.loss	ICB	#008	V470-mutant	1	65.4498	1.81591	1.81591	34.795		71.0243		42.423		26.6639
HT6-16	V498	p16.loss	ICB	#008	V470-mutant	5	628.319	2.79818	2.79818	103.74		80.387		74.1919		11.5104
HT6-16	V498	p16.loss	ICB	#004	V470-mutant	1	65.4498	1.81591	1.69131	34.795		71.0243		42.423		26.6639
HT6-16	V498	p16.loss	ICB	#004	V470-mutant	5	122.522	2.08821	2.37895	103.74		80.387		74.1919		11.5104
HT6-16	V498	p16.loss	ICB	#004	V470-mutant	8	1150.35	3.06083	2.89469	235.38		88.2104		112.829		6.13004
HT6-16	V498	p16.loss	ICB	#012	V470-mutant	1	11.4537	1.05895	0.900643	34.795		71.0243		42.423		26.6639
HT6-16	V498	p16.loss	ICB	#012	V470-mutant	5	16.4934	1.21731	1.58668	103.74		80.387		74.1919		11.5104
HT6-16	V498	p16.loss	ICB	#012	V470-mutant	8	205.251	2.31228	2.10121	235.38		88.2104		112.829		6.13004
HT6-16	V566-3	p16.loss	ICB	#134	mSC#3	1	26.8083	1.42827	1.45171	34.795		71.0243		42.423		26.6639
HT6-16	V566-3	p16.loss	ICB	#134	mSC#3	5	164.175	2.21531	2.16061	103.74		80.387		74.1919		11.5104
HT6-16	V566-3	p16.loss	ICB	#134	mSC#3	8	458.187	2.66104	2.69229	235.38		88.2104		112.829		6.13004
HT6-16	V566-3	p16.loss	ICB	#136	mSC#3	1	56.1518	1.74936	1.70097	34.795		71.0243		42.423		26.6639
HT6-16	V566-3	p16.loss	ICB	#136	mSC#3	5	126.82	2.10319	2.21611	103.74		80.387		74.1919		11.5104
HT6-16	V566-3	p16.loss	ICB	#136	mSC#3	8	464.512	2.667	2.60247	235.38		88.2104		112.829		6.13004
HT6-16	V566-3	p16.loss	ICB	#137	mSC#3	1	61.3014	1.78747	1.78864	34.795		71.0243		42.423		26.6639
HT6-16	V566-3	p16.loss	ICB	#137	mSC#3	5	168.128	2.22564	2.2229	103.74		80.387		74.1919		11.5104
HT6-16	V566-3	p16.loss	ICB	#137	mSC#3	8	352.401	2.54704	2.5486	235.38		88.2104		112.829		6.13004
HT6-16	V566-3	p16.loss	ICB	#139	mSC#3	1	44.8986	1.65223	1.54359	34.795		71.0243		42.423		26.6639
HT6-16	V566-3	p16.loss	ICB	#139	mSC#3	5	58.6431	1.76822	2.02172	103.74		80.387		74.1919		11.5104
HT6-16	V566-3	p16.loss	ICB	#139	mSC#3	8	335.103	2.52518	2.38032	235.38		88.2104		112.829		6.13004
HT6-16	V566-3	p16.loss	ICB	#141	mSC#3	1	4.18879	0.622089	0.597033	34.795		71.0243		42.423		26.6639
HT6-16	V566-3	p16.loss	ICB	#141	mSC#3	5	8.18123	0.912819	0.93081	103.74		80.387		74.1919		11.5104
HT6-16	V566-3	p16.loss	ICB	#141	mSC#3	8	12.5962	1.10024	1.18114	235.38		88.2104		112.829		6.13004
HT6-16	V566-3	p16.loss	ICB	#141	mSC#3	12	44.3342	1.64674	1.51492	701.779		99.8385		197.323		2.64624
HT6-16	V566-3	p16.loss	ICB	#141	mSC#3	15	50.965	1.70727	1.76525	1592.29		109.555		300.085		1.4093
HT6-16	V566-3	p16.loss	ICB	#143	mSC#3	1	65.4498	1.81591	1.86645	34.795		71.0243		42.423		26.6639
HT6-16	V566-3	p16.loss	ICB	#143	mSC#3	5	176.742	2.24734	2.27562	103.74		80.387		74.1919		11.5104
HT6-16	V566-3	p16.loss	ICB	#143	mSC#3	8	538.821	2.73144	2.5825	235.38		88.2104		112.829		6.13004
HT6-16	V566-3	p16.loss	ICB	#143	mSC#3	12	942.478	2.97427	2.99168	701.779		99.8385		197.323		2.64624
HT6-16	V566-3	p16.loss	ICB	#143	mSC#3	15	1761.39	3.24585	3.29856	1592.29		109.555		300.085		1.4093
HT6-16	V566-3	p16.loss	ICB	#144	mSC#3	1	65.4498	1.81591	1.84015	34.795		71.0243		42.423		26.6639
HT6-16	V566-3	p16.loss	ICB	#144	mSC#3	5	122.522	2.08821	2.07278	103.74		80.387		74.1919		11.5104
HT6-16	V566-3	p16.loss	ICB	#144	mSC#3	8	179.594	2.25429	2.24726	235.38		88.2104		112.829		6.13004
HT6-16	V566-3	p16.loss	ICB	#144	mSC#3	12	335.103	2.52518	2.4799	701.779		99.8385		197.323		2.64624
HT6-16	V566-3	p16.loss	ICB	#144	mSC#3	15	408.201	2.61087	2.65438	1592.29		109.555		300.085		1.4093
HT6-16	V566-3	p16.loss	ICB	#146	mSC#3	1	47.7129	1.67864	1.60282	34.795		71.0243		42.423		26.6639
HT6-16	V566-3	p16.loss	ICB	#146	mSC#3	5	65.4498	1.81591	1.95725	103.74		80.387		74.1919		11.5104
HT6-16	V566-3	p16.loss	ICB	#146	mSC#3	8	174.321	2.24135	2.22307	235.38		88.2104		112.829		6.13004
HT6-16	V566-3	p16.loss	ICB	#146	mSC#3	12	448.921	2.65217	2.5775	701.779		99.8385		197.323		2.64624
HT6-16	V566-3	p16.loss	ICB	#146	mSC#3	15	654.498	2.81591	2.84333	1592.29		109.555		300.085		1.4093
HT6-16	V566-1	p16-CRISPR	iso	#068	504-4#6	1	44.8986	1.65223		24.3155	1.52528	25.5807		40.2656		32.2899
HT6-16	V566-1	p16-CRISPR	iso	#068	504-4#6	5	42.7649	1.63109		77.3431	1.5648	57.4297		65.6314		49.975
HT6-16	V566-1	p16-CRISPR	iso	#068	504-4#6	8	33.5103	1.52518		184.215	1.59443	105.331		94.677		69.3454
HT6-16	V566-1	p16-CRISPR	iso	#068	504-4#6	12	47.7129	1.67864		585.954	1.63394	236.472		154.32		107.326
HT6-16	V566-1	p16-CRISPR	iso	#068	504-4#6	15	16.1017	1.20687		1395.62	1.66358	433.708		222.615		148.926
HT6-16	V566-1	p16-CRISPR	iso	#068	504-4#6	19	47.7129	1.67864		4439.2	1.70309	973.693		362.854		230.492
HT6-16	V566-1	p16-CRISPR	iso	#068	504-4#6	22	110.967	2.0452		10573.2	1.73272	1785.83		523.438		319.831
HT6-16	V566-1	p16-CRISPR	iso	#073	504-4#6	1	65.4498	1.81591		24.3155	1.80266	25.5807		40.2656		32.2899
HT6-16	V566-1	p16-CRISPR	iso	#073	504-4#6	5	65.4498	1.81591		77.3431	1.93246	57.4297		65.6314		49.975
HT6-16	V566-1	p16-CRISPR	iso	#073	504-4#6	8	128.177	2.10781		184.215	2.0298	105.331		94.677		69.3454
HT6-16	V566-1	p16-CRISPR	iso	#073	504-4#6	12	179.594	2.25429		585.954	2.15959	236.472		154.32		107.326
HT6-16	V566-1	p16-CRISPR	iso	#073	504-4#6	15	182.16	2.26045		1395.62	2.25694	433.708		222.615		148.926
HT6-16	V566-1	p16-CRISPR	iso	#073	504-4#6	19	184.726	2.26653		4439.2	2.38673	973.693		362.854		230.492
HT6-16	V566-1	p16-CRISPR	iso	#073	504-4#6	22	339.895	2.53135		10573.2	2.48407	1785.83		523.438		319.831
HT6-16	V566-1	p16-CRISPR	iso	#088	504-4#6	1	14.1372	1.15036		24.3155		25.5807		40.2656		32.2899
HT6-16	V566-2	p16-CRISPR	iso	#091	504-4#6	1	33.5103	1.52518		24.3155	1.45614	25.5807		40.2656		32.2899
HT6-16	V566-2	p16-CRISPR	iso	#091	504-4#6	5	36.087	1.55735		77.3431	1.75372	57.4297		65.6314		49.975
HT6-16	V566-2	p16-CRISPR	iso	#091	504-4#6	8	135.114	2.1307		184.215	1.97691	105.331		94.677		69.3454
HT6-16	V566-2	p16-CRISPR	iso	#091	504-4#6	12	177.029	2.24804		585.954	2.2745	236.472		154.32		107.326
HT6-16	V566-2	p16-CRISPR	iso	#092	504-4#6	1	14.1372	1.15036		24.3155		25.5807		40.2656		32.2899
HT6-16	V566-2	p16-CRISPR	iso	#093	504-4#6	1	4.18879	0.622089		24.3155	1.03817	25.5807		40.2656		32.2899
HT6-16	V566-2	p16-CRISPR	iso	#093	504-4#6	5	14.1372	1.15036		77.3431	1.49673	57.4297		65.6314		49.975
HT6-16	V566-2	p16-CRISPR	iso	#093	504-4#6	8	377.462	2.57687		184.215	1.84065	105.331		94.677		69.3454
HT6-16	V566-2	p16-CRISPR	iso	#093	504-4#6	12	398.668	2.60061		585.954	2.29921	236.472		154.32		107.326
HT6-16	V566-2	p16-CRISPR	iso	#093	504-4#6	15	668.263	2.82495		1395.62	2.64313	433.708		222.615		148.926
HT6-16	V566-2	p16-CRISPR	iso	#093	504-4#6	19	1295.49	3.11243		4439.2	3.10169	973.693		362.854		230.492
HT6-16	V566-2	p16-CRISPR	iso	#093	504-4#6	22	950.332	2.97788		10573.2	3.44561	1785.83		523.438		319.831
HT6-16	V566-2	p16-CRISPR	iso	#095	504-4#6	1	14.1372	1.15036		24.3155	1.2173	25.5807		40.2656		32.2899
HT6-16	V566-2	p16-CRISPR	iso	#095	504-4#6	5	160.019	2.20417		77.3431	2.04798	57.4297		65.6314		49.975
HT6-16	V566-2	p16-CRISPR	iso	#095	504-4#6	8	381.704	2.58173		184.215	2.67098	105.331		94.677		69.3454
HT6-16	V566-1	p16-CRISPR	ICB	#058	504-4#6	1	52.7788	1.72246		34.795	2.24306	71.0243		42.423		26.6639
HT6-16	V566-1	p16-CRISPR	ICB	#058	504-4#6	5	87.0284	1.93966		103.74	1.71924	80.387		74.1919		11.5104
HT6-16	V566-1	p16-CRISPR	ICB	#058	504-4#6	8	33.5103	1.52518		235.38	1.32637	88.2104		112.829		6.13004
HT6-16	V566-1	p16-CRISPR	ICB	#058	504-4#6	12	17.1573	1.23445		701.779	0.802552	99.8385		197.323		2.64624
HT6-16	V566-1	p16-CRISPR	ICB	#058	504-4#6	15	4.18879	0.622089		1592.29	0.409687	109.555		300.085		1.4093
HT6-16	V566-1	p16-CRISPR	ICB	#058	504-4#6	19	0	-0.582031		4747.37	-0.114134	123.997		524.806		0.60837
HT6-16	V566-1	p16-CRISPR	ICB	#058	504-4#6	22	0	-0.582031		10771.5	-0.506999	136.064		798.115		0.323997
HT6-16	V566-1	p16-CRISPR	ICB	#082	504-4#6	1	65.4498	1.81591		34.795	1.76495	71.0243		42.423		26.6639
HT6-16	V566-1	p16-CRISPR	ICB	#082	504-4#6	5	65.4498	1.81591		103.74	1.87619	80.387		74.1919		11.5104
HT6-16	V566-1	p16-CRISPR	ICB	#082	504-4#6	8	87.1137	1.94009		235.38	1.95962	88.2104		112.829		6.13004
HT6-16	V566-1	p16-CRISPR	ICB	#082	504-4#6	12	113.097	2.05345		701.779	2.07085	99.8385		197.323		2.64624
HT6-16	V566-1	p16-CRISPR	ICB	#082	504-4#6	15	164.636	2.21653		1592.29	2.15428	109.555		300.085		1.4093
HT6-16	V566-1	p16-CRISPR	ICB	#082	504-4#6	19	179.594	2.25429		4747.37	2.26552	123.997		524.806		0.60837
HT6-16	V566-1	p16-CRISPR	ICB	#082	504-4#6	22	220.893	2.34418		10771.5	2.34895	136.064		798.115		0.323997
HT6-16	V566-1	p16-CRISPR	ICB	#087	504-4#6	1	50.2655	1.70127		34.795	1.82533	71.0243		42.423		26.6639
HT6-16	V566-1	p16-CRISPR	ICB	#087	504-4#6	5	156.992	2.19588		103.74	2.06669	80.387		74.1919		11.5104
HT6-16	V566-1	p16-CRISPR	ICB	#087	504-4#6	8	189.857	2.27843		235.38	2.24771	88.2104		112.829		6.13004
HT6-16	V566-1	p16-CRISPR	ICB	#087	504-4#6	12	332.506	2.5218		701.779	2.48907	99.8385		197.323		2.64624
HT6-16	V566-1	p16-CRISPR	ICB	#087	504-4#6	15	466.527	2.66888		1592.29	2.67009	109.555		300.085		1.4093
HT6-16	V566-1	p16-CRISPR	ICB	#087	504-4#6	19	628.319	2.79818		4747.37	2.91145	123.997		524.806		0.60837
HT6-16	V566-1	p16-CRISPR	ICB	#087	504-4#6	22	1375.2	3.13836		10771.5	3.09246	136.064		798.115		0.323997
HT6-16	V566-1	p16-CRISPR	ICB	#089	504-4#6	1	33.5103	1.52518		34.795	1.7	71.0243		42.423		26.6639
HT6-16	V566-1	p16-CRISPR	ICB	#089	504-4#6	5	38.7924	1.58875		103.74	1.77112	80.387		74.1919		11.5104
HT6-16	V566-1	p16-CRISPR	ICB	#089	504-4#6	8	179.594	2.25429		235.38	1.82447	88.2104		112.829		6.13004
HT6-16	V566-1	p16-CRISPR	ICB	#089	504-4#6	12	95.3316	1.97924		701.779	1.89559	99.8385		197.323		2.64624
HT6-16	V566-1	p16-CRISPR	ICB	#089	504-4#6	15	91.6298	1.96204		1592.29	1.94893	109.555		300.085		1.4093
HT6-16	V566-1	p16-CRISPR	ICB	#089	504-4#6	19	91.6298	1.96204		4747.37	2.02005	123.997		524.806		0.60837
HT6-16	V566-1	p16-CRISPR	ICB	#089	504-4#6	22	91.6298	1.96204		10771.5	2.0734	136.064		798.115		0.323997
HT6-16	V566-2	p16-CRISPR	ICB	#090	504-4#6	1	65.4498	1.81591		34.795	1.90328	71.0243		42.423		26.6639
HT6-16	V566-2	p16-CRISPR	ICB	#090	504-4#6	5	113.097	2.05345		103.74	2.12619	80.387		74.1919		11.5104
HT6-16	V566-2	p16-CRISPR	ICB	#090	504-4#6	8	381.704	2.58173		235.38	2.29337	88.2104		112.829		6.13004
HT6-16	V566-2	p16-CRISPR	ICB	#090	504-4#6	12	311.646	2.49366		701.779	2.51628	99.8385		197.323		2.64624
HT6-16	V566-2	p16-CRISPR	ICB	#090	504-4#6	15	378.3	2.57784		1592.29	2.68346	109.555		300.085		1.4093
HT6-16	V566-2	p16-CRISPR	ICB	#096	504-4#6	1	46.0767	1.66348		34.795	1.67182	71.0243		42.423		26.6639
HT6-16	V566-2	p16-CRISPR	ICB	#096	504-4#6	5	46.0767	1.66348		103.74	1.87168	80.387		74.1919		11.5104
HT6-16	V566-2	p16-CRISPR	ICB	#096	504-4#6	8	159.004	2.20141		235.38	2.02158	88.2104		112.829		6.13004
HT6-16	V566-2	p16-CRISPR	ICB	#096	504-4#6	12	220.893	2.34418		701.779	2.22145	99.8385		197.323		2.64624
HT6-16	V566-2	p16-CRISPR	ICB	#096	504-4#6	15	268.083	2.42827		1592.29	2.37135	109.555		300.085		1.4093
HT6-16	V566-2	p16-CRISPR	ICB	#096	504-4#6	19	268.083	2.42827		4747.37	2.57121	123.997		524.806		0.60837

## Sheet: Figure 3
Figure 3 Senescence assay (growth arrest)									Figure 3 SA-beta-Galactosidase assay													Figure 3 Annexin V assay
Experiment	Cell line	Fig ID	Genotype	Method	Treatment	Timepoint	Cell number		Experiment	Cell line	Fig ID	Genotype	Method	Treatment	Picture-ID	DAPI	SA-b-Gal	SA-b-gal (%)	Mean	n		Cell line ID	Genotype	Treatment	Annexin V
V507	V512-1	3a	WT	GA	Ctr	p-1	500000		V507	V512-1	3a	WT	SA-b-Gal	Ctr	1	97	10	10.3226	6.38182	7		RT2_Annexin V_S7_V507_512-1	WT	Ctr	5.3
V507	V512-1	3a	WT	GA	Ctr	p0	2800000		V507	V512-1	3a	WT	SA-b-Gal	Ctr	2	80	1	1.25				RT2_Annexin V_S7_V507_512-1	WT	Ctr	5.9
V507	V512-1	3a	WT	GA	Ctr	p1	6600000		V507	V512-1	3a	WT	SA-b-Gal	Ctr	3	88	1	1.14942				RT2_Annexin V_S7_V507_512-1	WT	Ctr	8.1
V507	V512-1	3a	WT	GA	IFNg+TNF	p-1	500000		V507	V512-1	3a	WT	SA-b-Gal	Ctr	4	118	5	4.24067				RT2_Annexin V_S7_V507_512-1	WT	Ctr	6
V507	V512-1	3a	WT	GA	IFNg+TNF	p0	700000		V507	V512-1	3a	WT	SA-b-Gal	Ctr	5	76	6	7.87402				RT2_Annexin V_S7_V507_512-1	WT	Eto	18.1
V507	V512-1	3a	WT	GA	IFNg+TNF	p1	530000		V507	V512-1	3a	WT	SA-b-Gal	Ctr	6	122	12	9.83607				RT2_Annexin V_S7_V507_512-1	WT	Eto	54.6
V507	#29	3a	Stat1	GA	Ctr	p-1	202500		V507	V512-1	3a	WT	SA-b-Gal	Ctr	7	50	5	10				RT2_Annexin V_S7_V507_512-1	WT	Eto	26.4
V507	#29	3a	Stat1	GA	Ctr	p0	7175000		V507	V512-1	3a	WT	SA-b-Gal	IFNg+TNF	1	28	4	14.2857	52.6077	7		RT2_Annexin V_S7_V507_512-1	WT	Eto	26.8
V507	#29	3a	Stat1	GA	Ctr	p1	215000000		V507	V512-1	3a	WT	SA-b-Gal	IFNg+TNF	2	9	9	100				RT2_Annexin V_S7_V507_512-1	WT	Sta	24.3
V507	#29	3a	Stat1	GA	IFNg+TNF	p-1	202500		V507	V512-1	3a	WT	SA-b-Gal	IFNg+TNF	3	18	6	33.3333				RT2_Annexin V_S7_V507_512-1	WT	Sta	66.8
V507	#29	3a	Stat1	GA	IFNg+TNF	p0	10100000		V507	V512-1	3a	WT	SA-b-Gal	IFNg+TNF	4	61	30	49.2064				RT2_Annexin V_S7_V507_512-1	WT	Sta	60.6
V507	#29	3a	Stat1	GA	IFNg+TNF	p1	97250000		V507	V512-1	3a	WT	SA-b-Gal	IFNg+TNF	5	30	15	50				RT2_Annexin V_S7_V507_512-1	WT	Sta	59.1
V507	V470-1	3b	WT	GA	Ctr	p-1	3025000		V507	V512-1	3a	WT	SA-b-Gal	IFNg+TNF	6	22	11	50				Stat1_Annexin V_S7_V507#29	Stat1	Ctr	4.4
V507	V470-1	3b	WT	GA	Ctr	p0	13500000		V507	V512-1	3a	WT	SA-b-Gal	IFNg+TNF	7	21	15	71.4286				Stat1_Annexin V_S7_V507#29	Stat1	Ctr	15.6
V507	V470-1	3b	WT	GA	Ctr	p1	29000000		V507	#29	3a	Stat1	SA-b-Gal	Ctr	1	80	10	12.5	16.8119	6		Stat1_Annexin V_S7_V507#29	Stat1	Ctr	7.4
V507	V470-1	3b	WT	GA	IFNg+TNF	p-1	3025000		V507	#29	3a	Stat1	SA-b-Gal	Ctr	2	104	20	19.2308				Stat1_Annexin V_S7_V507#29	Stat1	Ctr	3.4
V507	V470-1	3b	WT	GA	IFNg+TNF	p0	2825000		V507	#29	3a	Stat1	SA-b-Gal	Ctr	3	90	12	13.3333				Stat1_Annexin V_S7_V507#29	Stat1	Eto	33
V507	V470-1	3b	WT	GA	IFNg+TNF	p1	2625000		V507	#29	3a	Stat1	SA-b-Gal	Ctr	4	81	21	25.9259				Stat1_Annexin V_S7_V507#29	Stat1	Eto	25.7
V556	mSC#4	3b	p16loss	GA	Ctr	p-1	200000		V507	#29	3a	Stat1	SA-b-Gal	Ctr	5	57	6	10.5263				Stat1_Annexin V_S7_V507#29	Stat1	Eto	19.7
V556	mSC#4	3b	p16loss	GA	Ctr	p0	3900000		V507	#29	3a	Stat1	SA-b-Gal	Ctr	6	98	19	19.3548				Stat1_Annexin V_S7_V507#29	Stat1	Eto	25.6
V556	mSC#4	3b	p16loss	GA	Ctr	p1	130000000		V507	#29	3a	Stat1	SA-b-Gal	IFNg+TNF	1	80	15	18.75	21.6974	8		Stat1_Annexin V_S7_V507#29	Stat1	Sta	65.7
V556	mSC#4	3b	p16loss	GA	IFNg+TNF	p-1	200000		V507	#29	3a	Stat1	SA-b-Gal	IFNg+TNF	2	76	24	31.5789				Stat1_Annexin V_S7_V507#29	Stat1	Sta	49.7
V556	mSC#4	3b	p16loss	GA	IFNg+TNF	p0	280000		V507	#29	3a	Stat1	SA-b-Gal	IFNg+TNF	3	48	12	25				Stat1_Annexin V_S7_V507#29	Stat1	Sta	55.2
V556	mSC#4	3b	p16loss	GA	IFNg+TNF	p1	2900000		V507	#29	3a	Stat1	SA-b-Gal	IFNg+TNF	4	119	34	28.5714				Stat1_Annexin V_S7_V507#29	Stat1	Sta	62.4
V556	V514_504-4#4	3c	CRISPR-Ctr	GA	Ctr	p-1	200000		V507	#29	3a	Stat1	SA-b-Gal	IFNg+TNF	5	31	1	3.22581				RT2_Annexin V_V470-1	WT	Ctr	5.3
V556	V514_504-4#4	3c	CRISPR-Ctr	GA	Ctr	p0	2120000		V507	#29	3a	Stat1	SA-b-Gal	IFNg+TNF	6	16	4	25				RT2_Annexin V_V470-1	WT	Ctr	5.7
V556	V514_504-4#4	3c	CRISPR-Ctr	GA	Ctr	p1	13800000		V507	#29	3a	Stat1	SA-b-Gal	IFNg+TNF	7	63	14	22.2222				RT2_Annexin V_V470-1	WT	Ctr	6.8
V556	V514_504-4#4	3c	CRISPR-Ctr	GA	IFNg+TNF	p-1	200000		V507	#29	3a	Stat1	SA-b-Gal	IFNg+TNF	8	26	5	19.2308				RT2_Annexin V_V470-1	WT	Ctr	4
V556	V514_504-4#4	3c	CRISPR-Ctr	GA	IFNg+TNF	p0	171000		V507	V470-1	3b	WT	SA-b-Gal	Ctr	1	74	1	1.35135	8.07782	6		RT2_Annexin V_V470-1	WT	Eto	28
V556	V514_504-4#4	3c	CRISPR-Ctr	GA	IFNg+TNF	p1	182000		V507	V470-1	3b	WT	SA-b-Gal	Ctr	2	44	2	4.54545				RT2_Annexin V_V470-1	WT	Eto	30
V556	V514_504-4#6	3c	CRISPR-p16	GA	Ctr	p-1	200000		V507	V470-1	3b	WT	SA-b-Gal	Ctr	3	125	21	16.8				RT2_Annexin V_V470-1	WT	Eto	26.4
V556	V514_504-4#6	3c	CRISPR-p16	GA	Ctr	p0	3410000		V507	V470-1	3b	WT	SA-b-Gal	Ctr	4	63	4	6.34921				RT2_Annexin V_V470-1	WT	Sta	60.2
V556	V514_504-4#6	3c	CRISPR-p16	GA	Ctr	p1	45200000		V507	V470-1	3b	WT	SA-b-Gal	Ctr	5	59	9	15.2542				RT2_Annexin V_V470-1	WT	Sta	66.1
V556	V514_504-4#6	3c	CRISPR-p16	GA	IFNg+TNF	p-1	200000		V507	V470-1	3b	WT	SA-b-Gal	Ctr	6	48	2	4.16667				RT2_Annexin V_V470-1	WT	Sta	60.8
V556	V514_504-4#6	3c	CRISPR-p16	GA	IFNg+TNF	p0	819000		V507	V470-1	3b	WT	SA-b-Gal	IFNg+TNF	1	12	1	8.33333	41.0659	9		p16loss_Annexin V_V498mSC#4	p16loss	Ctr	12.4
V556	V514_504-4#6	3c	CRISPR-p16	GA	IFNg+TNF	p1	10600000		V507	V470-1	3b	WT	SA-b-Gal	IFNg+TNF	2	27	2	7.40741				p16loss_Annexin V_V498mSC#4	p16loss	Ctr	12.7
									V507	V470-1	3b	WT	SA-b-Gal	IFNg+TNF	3	16	4	25				p16loss_Annexin V_V498mSC#4	p16loss	Ctr	9.2
									V507	V470-1	3b	WT	SA-b-Gal	IFNg+TNF	4	13	2	15.3846				p16loss_Annexin V_V498mSC#4	p16loss	Eto	54.9
									V507	V470-1	3b	WT	SA-b-Gal	IFNg+TNF	5	20	17	85				p16loss_Annexin V_V498mSC#4	p16loss	Eto	57
									V507	V470-1	3b	WT	SA-b-Gal	IFNg+TNF	6	8	4	50				p16loss_Annexin V_V498mSC#4	p16loss	Eto	55.7
									V507	V470-1	3b	WT	SA-b-Gal	IFNg+TNF	7	13	7	53.8462				p16loss_Annexin V_V498mSC#4	p16loss	Sta	99.3
									V507	V470-1	3b	WT	SA-b-Gal	IFNg+TNF	8	24	19	79.1667				p16loss_Annexin V_V498mSC#4	p16loss	Sta	82.1
									V507	V470-1	3b	WT	SA-b-Gal	IFNg+TNF	9	22	10	45.4545				p16loss_Annexin V_V498mSC#4	p16loss	Sta	87
									V556	mSC#4	3b	p16loss	SA-b-Gal	Ctr	1	108	2	1.85185	2.22578	4		Ctr_CRISPR_Annexin V_V504-4#4	CRISPR-Cas	Ctr	37.2
									V556	mSC#4	3b	p16loss	SA-b-Gal	Ctr	2	104	3	2.88462				Ctr_CRISPR_Annexin V_V504-4#4	CRISPR-Cas	Ctr	22.4
									V556	mSC#4	3b	p16loss	SA-b-Gal	Ctr	3	98	0	0				Ctr_CRISPR_Annexin V_V504-4#4	CRISPR-Cas	Ctr	20.4
									V556	mSC#4	3b	p16loss	SA-b-Gal	Ctr	4	72	3	4.16667				Ctr_CRISPR_Annexin V_V504-4#4	CRISPR-Cas	Eto	48.6
									V556	mSC#4	3b	p16loss	SA-b-Gal	IFNg+TNF	1	6	1	16.6667	7.09402	5		Ctr_CRISPR_Annexin V_V504-4#4	CRISPR-Cas	Eto	52.2
									V556	mSC#4	3b	p16loss	SA-b-Gal	IFNg+TNF	2	9	1	11.1111				Ctr_CRISPR_Annexin V_V504-4#4	CRISPR-Cas	Eto	45.4
									V556	mSC#4	3b	p16loss	SA-b-Gal	IFNg+TNF	3	12	0	0				Ctr_CRISPR_Annexin V_V504-4#4	CRISPR-Cas	Sta	87.7
									V556	mSC#4	3b	p16loss	SA-b-Gal	IFNg+TNF	4	14	0	0				Ctr_CRISPR_Annexin V_V504-4#4	CRISPR-Cas	Sta	88.4
									V556	mSC#4	3b	p16loss	SA-b-Gal	IFNg+TNF	5	13	1	7.69231				Ctr_CRISPR_Annexin V_V504-4#4	CRISPR-Cas	Sta	75.9
									V556	V514_504-4#4	3c	CRISPR-Ctr	SA-b-Gal	Ctr	1	82	3	3.65854	5.87018	4		p16_CRISPR_Annexin V_504-4#6	CRISPR-Cas	Ctr	22.4
									V556	V514_504-4#4	3c	CRISPR-Ctr	SA-b-Gal	Ctr	2	112	5	4.46429				p16_CRISPR_Annexin V_504-4#6	CRISPR-Cas	Ctr	20.47
									V556	V514_504-4#4	3c	CRISPR-Ctr	SA-b-Gal	Ctr	3	117	7	5.98291				p16_CRISPR_Annexin V_504-4#6	CRISPR-Cas	Ctr	19.3
									V556	V514_504-4#4	3c	CRISPR-Ctr	SA-b-Gal	Ctr	4	96	9	9.375				p16_CRISPR_Annexin V_504-4#6	CRISPR-Cas	Eto	86
									V556	V514_504-4#4	3c	CRISPR-Ctr	SA-b-Gal	IFNg+TNF	1	6	1	16.6667	43.9444	5		p16_CRISPR_Annexin V_504-4#6	CRISPR-Cas	Eto	75.2
									V556	V514_504-4#4	3c	CRISPR-Ctr	SA-b-Gal	IFNg+TNF	2	5	3	60				p16_CRISPR_Annexin V_504-4#6	CRISPR-Cas	Eto	72.7
									V556	V514_504-4#4	3c	CRISPR-Ctr	SA-b-Gal	IFNg+TNF	3	9	5	55.5556				p16_CRISPR_Annexin V_504-4#6	CRISPR-Cas	Sta	46
									V556	V514_504-4#4	3c	CRISPR-Ctr	SA-b-Gal	IFNg+TNF	4	4	2	50				p16_CRISPR_Annexin V_504-4#6	CRISPR-Cas	Sta	50.3
									V556	V514_504-4#4	3c	CRISPR-Ctr	SA-b-Gal	IFNg+TNF	5	8	3	37.5				p16_CRISPR_Annexin V_504-4#6	CRISPR-Cas	Sta	52.7
									V556	V514_504-4#6	3c	CRISPR-p16	SA-b-Gal	Ctr	1	219	2	0.913242	0.545075	4		p16_CRISPR_Annexin V_504-4#6	CRISPR-Cas	Sta
									V556	V514_504-4#6	3c	CRISPR-p16	SA-b-Gal	Ctr	2	135	1	0.740741
									V556	V514_504-4#6	3c	CRISPR-p16	SA-b-Gal	Ctr	3	187	0	0
									V556	V514_504-4#6	3c	CRISPR-p16	SA-b-Gal	Ctr	4	190	1	0.526316
									V556	V514_504-4#6	3c	CRISPR-p16	SA-b-Gal	IFNg+TNF	1	22	3	13.6364	5.5368	5
									V556	V514_504-4#6	3c	CRISPR-p16	SA-b-Gal	IFNg+TNF	2	35	2	5.71429
									V556	V514_504-4#6	3c	CRISPR-p16	SA-b-Gal	IFNg+TNF	3	24	0	0
									V556	V514_504-4#6	3c	CRISPR-p16	SA-b-Gal	IFNg+TNF	4	12	1	8.33333
									V556	V514_504-4#6	3c	CRISPR-p16	SA-b-Gal	IFNg+TNF	5	7	0	0

## Sheet: Figure 4
Figure 4a Survival											Figure 4c BGL
		RT2				RT2.Stat1-/-						RT2																																			RT2.Stat1.ko
ID	Weeks of treatment	ICB + ATC	ICB	ATC	Ctr	ICB + ATC	ICB	ATC	Ctr		Weeks of treatment	ICB + ATC												ATC										ICB						Ctr							ICB + ATC
139-1	9.9	1									0	103	95	89	88	84	81	73	65	105	41	80	98	105	92	90	89	77	74	69	87	69	85	95	85	85	71	108	67	104	92	85	123	76	106	81	109	94	62
139-2	9.9	0									0.5	101	103	92	85	81	88	90	59	68	72	106	113	87	91	90	77	78	84	75	68	52	79	98	88	91	102	98	52	98	80	81	93	68	99	75	79	79	77
139-3	2.7	1									1	101	105	91	85	98	114	128	70	125	86	74	107	96	89	108	92	122	99	90	49	57	44	89	57	82	92	84	48	92	73	70	87	64	79	58	76	66	58
139-4	7	1									1.5	97	96	95	102	99	92	108	95	94	104	106	90	84	76	86	76	75	85	90	63	60	90	90	71	66	90	75	46	90	67	82	79	94	94	61	72	70	76
139-5	5.6	1									2	104	82	83	68	76	88	85	78	96	86	107	109	95	81	84	66	69	87	64	66	67	76	87	54	60	86	48	35	77	69	73	67	53	64	66	64	61	75
139-6	9.9	1									2.5	113	117	67	69	76	83	86	60	95	81	115	91	62	83	94	61	83	61	56	48	59	60	59	47	79	86	46	24	51	48	87	52	51	82	55	66	47	40
1359-1	11.4	1									3	136	115	130	111	59	73	88	48	112		96	96	74	59	58	61	65	64	77	77	34	81	74	49	56	71			55	55	69	50	46	64	57	53	54	57
1359-2	8.4	1									3.5	109	94	84	110	105	76			92		94	101	44	62	55	33	58	57	35	66	29	69	31		41	39			56	44	64					19	46	31
1359-3	10.4	1
1359-4	10.3	1
1359-5	10.3	1
1360-1	2.4	1
1360-2	1.9	1
1360-3	8.9	1
1360-4	5.3	1
138-1	3		1
138-2	5.9		1
138-3	5.6		1
138-4	3		1
138-5	2.6		1
138-6	4		1
1364-1	1.9		1
1364-2	4.9		1
1364-3	3.4		1
1363-1	5.9		1
1363-2	1.9		1
1363-3	5.3		1
141-1	7.6			1
141-2	3.6			1
141-3	6.6			1
141-4	7.6			1
141-5	7.6			1
141-6	8.6			1
1361-1	8.9			1
1361-2	0.1			1
1361-3	8.1			1
1361-4	6.9			1
1361-5	5.9			1
1362-1	7.9			1
1362-2	6.9			1
1362-3	5.4			1
1362-4	7.9			1
1365-1	4.4				1
1365-2	5.4				1
1365-3	3.4				1
1365-4	7.1				1
1365-5	5.9				1
1137-3	3.9					0
1137-2	3.9					0
1137-1	3.9					0
1137-5	3.9					1
1137-4	3.1					1
1611-51	3.7					1
1611-52	3.7					1
1611-53	3.7					1
1611-54	0.7					1
1611-55	3.3					1
1611-61	3.9						0
1611-62	3.4						1
1611-63	1						1
1611-64	1.4						1
1138-1	3.9							0
1138-4	3.3							1
1138-5	3.9							1
1138-2	3.3							1
1138-3	3.3							1
1611-71	3.7							0
1611-72	3.7							1
1611-73	3.6							1
1611-74	3.6							1
1611-81	3.3								0
1611-82	3.3								1
1611-83	2.3								1
1611-84	2								1
1801-2	1								1
380-1	3.3				1
382-1	1.4				1
382-2	2				1
383-1	3.6				1
[truncated: 31 more columns]

## Sheet: Figure 5
Figure 5b
V290	RT2 Ctr					RT2 AT				RT2.Stat1-/-Ctr					RT2.Stat1-/-AT
SV40-Tag	1.31	0.69	1.32	1.93	1.26	1.19	0.67	1.33	1.09	1.9	2.07	3.74	1.68	2.96	2.24	1.48	1.96
Ins1	3.76	8.71	4.6	14.12	7.27	2.13	1.95	4.06	5.91	5.86	6.96	11	5.26	5.94	7.52	3.69	7.09
Syp	2.16	2.23	3.46	1.52	2.61	1.2	0.87	0.8	1.11	1.83	2.93	1.57	2.49	1.12	2.33	3.99	2.33

## Sheet: Figure 7
Figure 7 a and b								Figure 7c
Experiment	Mouse ID	Treatment	Cell line	Genotype	Timepoint Passage (p)	Cell number		Experiment	Mouse ID	Treatment	Cell line	Genotype	Timepoint Passage (p)	Date of acquisition	Condition	picture-ID	DAPI	SA-b-Gal	SA-b-gal (%)
V620	#3	Iso/NaCl	#3	WT	0	838000		V620	#9	ICB/AT	#9	WT	5	2019-07-24	MC	1	25	9	36
V620	#3	Iso/NaCl	#3	WT	1	2600000		V620	#9	ICB/AT	#9	WT	5	2019-07-24	MC	2	25	8	32
V620	#3	Iso/NaCl	#3	WT	2	7100000		V620	#9	ICB/AT	#9	WT	5	2019-07-24	MC	3	32	18	56.25
V620	#3	Iso/NaCl	#3	WT	3	18800000		V620	#9	ICB/AT	#9	WT	5	2019-07-24	MC	4	23	7	30.4348
V620	#3	Iso/NaCl	#3	WT	4	37100000		V620	#9	ICB/AT	#9	WT	5	2019-07-24	MC	5	18	3	16.6667
V620	#3	Iso/NaCl	#3	WT	5	100000000		V620	#9	ICB/AT	#9	WT	5	2019-07-24	MC	6	15	2	13.3333
V620	#3	Iso/NaCl	#3	WT	6	311000000		V620	#9	ICB/AT	#9	WT	5	2019-07-24	MC	7	39	9	23.0769
V620	#14	Iso/NaCl	#14	WT	0	1562500		V620	#9	ICB/AT	#9	WT	5	2019-07-24	MC	8	14	8	57.1429
V620	#14	Iso/NaCl	#14	WT	1	12000000		V620	#9	ICB/AT	#9	WT	5	2019-07-24	MC	9	21	6	28.5714
V620	#14	Iso/NaCl	#14	WT	2	5650000		V620	#9	ICB/AT	#9	WT	5	2019-07-24	MC	10	10	3	30
V620	#14	Iso/NaCl	#14	WT	3	11865000		V620	#9	ICB/AT	#9	WT	5	2019-07-24	MC	11	13	5	38.4615
V620	#14	Iso/NaCl	#14	WT	4	36781500		V620	#9	ICB/AT	#9	WT	5	2019-07-24	MC	12	19	5	26.3158
V620	#14	Iso/NaCl	#14	WT	5	353102400		V620	#9	ICB/AT	#9	WT	5	2019-07-24	MC	13	38	13	34.2105
V620	#14	Iso/NaCl	#14	WT	6	2542337280		V620	#9	ICB/AT	#9	WT	5	2019-07-24	MC	14	20	9	45
V620	#9	ICB/AT	#9	WT	0	3510000		V620	#9	ICB/AT	#9	WT	5	2019-07-24	MC	15	27	12	44.4444
V620	#9	ICB/AT	#9	WT	1	1500000		V620	#3	Iso/NaCl	#3	WT	9	2019-07-26	MC	1	331	3	0.906344
V620	#9	ICB/AT	#9	WT	2	1110000		V620	#3	Iso/NaCl	#3	WT	9	2019-07-26	MC	2	353	3	0.849858
V620	#9	ICB/AT	#9	WT	3	450000		V620	#3	Iso/NaCl	#3	WT	9	2019-07-26	MC	3	400	3	0.75
V620	#9	ICB/AT	#9	WT	4	290000		V620	#3	Iso/NaCl	#3	WT	9	2019-07-26	MC	4	350	3	0.857143
V620	#9	ICB/AT	#9	WT	5	300000		V620	#3	Iso/NaCl	#3	WT	9	2019-07-26	MC	5	450	0	0
V620	#9	ICB/AT	#9	WT	6	268000		V620	#3	Iso/NaCl	#3	WT	9	2019-07-26	MC	6	300	0	0
V620	#10	ICB/AT	#10	WT	0	3100000		V620	#8	ICB/AT	#8	Stat1	8	2019-07-26	MC	1	77	2	2.5974
V620	#10	ICB/AT	#10	WT	1	1200000		V620	#8	ICB/AT	#8	Stat1	8	2019-07-26	MC	2	87	7	8.04598
V620	#10	ICB/AT	#10	WT	2	1200000		V620	#8	ICB/AT	#8	Stat1	8	2019-07-26	MC	3	103	5	4.85437
V620	#10	ICB/AT	#10	WT	3	1000000		V620	#8	ICB/AT	#8	Stat1	8	2019-07-26	MC	4	83	5	6.0241
V620	#10	ICB/AT	#10	WT	4	700000		V620	#8	ICB/AT	#8	Stat1	8	2019-07-26	MC	5	68	4	5.88235
V620	#10	ICB/AT	#10	WT	5	950000		V620	#8	ICB/AT	#8	Stat1	8	2019-07-26	MC	6	90	4	4.44444
V620	#10	ICB/AT	#10	WT	6	1100000		V620	#12	Iso/NaCl	#12	Stat1	7	2019-07-26	MC	1	244	2	0.819672
V620	#12	Iso/NaCl	#12	Stat1	0	1250000		V620	#12	Iso/NaCl	#12	Stat1	7	2019-07-26	MC	2	220	1	0.454545
V620	#12	Iso/NaCl	#12	Stat1	1	2500000		V620	#12	Iso/NaCl	#12	Stat1	7	2019-07-26	MC	3	200	1	0.5
V620	#12	Iso/NaCl	#12	Stat1	2	1110000		V620	#12	Iso/NaCl	#12	Stat1	7	2019-07-26	MC	4	92	1	1.08696
V620	#12	Iso/NaCl	#12	Stat1	3	2800000		V620	#12	Iso/NaCl	#12	Stat1	7	2019-07-26	MC	5	80	0	0
V620	#12	Iso/NaCl	#12	Stat1	4	6550000		V620	#12	Iso/NaCl	#12	Stat1	7	2019-07-26	MC	6	88	1	1.13636
V620	#12	Iso/NaCl	#12	Stat1	5	12300000
V620	#12	Iso/NaCl	#12	Stat1	6	28400000
V620	#13	Iso/NaCl	#13	Stat1	0	900000
V620	#13	Iso/NaCl	#13	Stat1	1	780000
V620	#13	Iso/NaCl	#13	Stat1	2	680000
V620	#13	Iso/NaCl	#13	Stat1	3	728000
V620	#13	Iso/NaCl	#13	Stat1	4	1670000
V620	#13	Iso/NaCl	#13	Stat1	5	6530000
V620	#13	Iso/NaCl	#13	Stat1	6	20500000
V620	#4	ICB/AT	#4	Stat1	0	3900000
V620	#4	ICB/AT	#4	Stat1	1	3630000
V620	#4	ICB/AT	#4	Stat1	2	9260000
V620	#4	ICB/AT	#4	Stat1	3	12500000
V620	#4	ICB/AT	#4	Stat1	4	11900000
V620	#4	ICB/AT	#4	Stat1	5	67500000
V620	#4	ICB/AT	#4	Stat1	6	224000000
V620	#8	ICB/AT	#8	Stat1	0	900000
V620	#8	ICB/AT	#8	Stat1	1	780000
V620	#8	ICB/AT	#8	Stat1	2	680000
V620	#8	ICB/AT	#8	Stat1	3	728000
V620	#8	ICB/AT	#8	Stat1	4	1670000
V620	#8	ICB/AT	#8	Stat1	5	6530000
V620	#8	ICB/AT	#8	Stat1	6	20500000

## Sheet: Figure 8
Figure 8a						Figure 8c													Figure 8d				Figure 8e
	Days	Ctr (N=27)	ICB (N=29)	ICB+ anti-IFN-γ (N=16)		Tissue ID	mouse ID	tissue / lymph node	Treatment	CLSM-Nr	Picture ID	p16 µm² a 1500	p16 µm² a 4500	CLSM-Nr	Picture ID	Ki67+ nuclei a 1500	Ki67+ nuclei a 4500		Ctr (N=13)	ICB (N=15)	ICB + T-cell depletion (N=11)			Days	Ctr (N=14)	ICB (N=10)
LM(neu)#1204	68	1				G 499-15		axillar	Ctr	CLSM 69/15n	171215-22	8.21001		CLSM 69/15-n	171215-06	911.552			0	5	0		p21-/- cmyc+ #10860	103	1
LM(neu)#1230	61	1									171215-20	47.3479			171215-28	952.404							p21-/- cmyc+ #10862	60	1
LM(neu)#1246	111	1									171215-02	6.19169	61.7496		171215-31	971.93	2835.89						p21-/- cmyc+ #14214	245	1
LM(neu)#1336	90	1				G 47-17		axillar	Ctr	CLSM 18/17		10.5743		CLSM 18/17	97	956.667							p21-/- cmyc+ #17058	115	1
LM(neu)#1340	85	1										13.113			98	1088.85							p21-/- cmyc+ #18347	168	1
LM(neu)#1367	71	1										68.7671	92.4545		99	1145.4	3190.92						p21-/- cmyc+ #20346	162	1
LM(neu)#2206-90	83	1				G 48-17		axillar	Ctr	CLSM 18/17		117.484		CLSM 18/17	105	1318.4							p21-/- cmyc+ #20348	96	1
LM(neu)#3694	93	1										26.9416			106	1487.57							p21-/- cmyc+ #20350	84	1
LM(neu)#5465	79	1									060417-108	12.1651	156.59		060417-108	1224.8	4030.77						p21-/- cmyc+ #22246	83	1
LM(neu)#5470	78	1				G 49-17		axillar	Ctr	CLSM 18/17		14.0536		CLSM 18/17	115	1478.03							p21-/- cmyc+ #22251	137	1
LM(neu)#7063	51	1										51.8316			117	1025.64							p21-/- cmyc+ #26516	113	1
LM(neu)#7605	66	1									060417-116	7.58506	73.4702		060417-116	939.163	3442.84						p21-/- cmyc+ #26517	145	1
LM(neu)#8256	58	1				G 50-17		axillar	Ctr	CLSM 18/17		37.6502		CLSM 18/17	122	1134.78							p21-/- cmyc+ #26520 12	108	1
LM(neu)#9739	70	1										37.0212			125	1097.94							p21-/- cmyc+ #26632	55	1
LM(neu)#11333	118	1										37.9551	112.627		126	1068.27	3300.99						p21-/- cmyc+ #14395	187		1
LM(neu)#11612	79	1				G 51-17		axillar	Ctr	CLSM 18/17	060417-130-2	113.341		CLSM 18/17	130	1156.25							p21-/- cmyc+ #14396	134		1
LM(neu)#13572	134	1									060417-131-2	14.5613			131-2	897.218							p21-/- cmyc+ #14397	100		1
LM(neu)#14727	51	1									060417-133-2	18.4803	146.383		133	1062.09	3115.56						p21-/- cmyc+ #14402	141		1
LM(neu)#15911	91	1				G 52-17		axillar	Ctr	CLSM 18/17		573.583		CLSM 18/17	136	844.702							p21-/- cmyc+ #17067	185		1
LM(neu)#15926	130	1										246.959			137	833.824							p21-/- cmyc+ #18760	118		1
LM(neu)#17072	123	1									060417-136-3	155.703	976.245		138	1095.93	2774.46						p21-/- cmyc+ #18948	154		1
LM(neu)#17579	73	1				G 491-15		axillar	ICB	CLSM 70/15n	211215-01	3836.25		CLSM 70/15	211215-04	50.7246							p21-/- cmyc+ #23433	204		1
LM(neu)#19357	142	1									211215-02	3666.84			211215-13	49.9495							p21-/- cmyc+ #25584	153		1
LM(neu)#21447	66	1									211215-03	2328.65	9831.74		211215-14	49.7512	150.425						p21-/- cmyc+ #27544	214		1
LM(neu)#21457	80	1				G 511-15		axillar	ICB	CLSM 70/15n	211215-07	2298.92		CLSM 70/15	211215-09	111.111
LM(neu)#26530	90	1									211215-08	2720.33			211215-10	19.9468
LM(neu)#28364	144	1									260418-48	1575.19	6594.44		211215-11	124.286	255.344
LM(neu)#1277	102			1		G 515-15		axillar	ICB	CLSM 68/15	151215-15	3435.63		CLSM 68/15	151215-28	45.3629
LM(neu)#1283	118			1							151215-16-2	2855.71			151515-29	34.6154
LM(neu)#1284	129			1							151215-17	2865.48	9156.82		151215-27	15.7068	95.6851
LM(neu)#1357	87			1		G 110-16		axillar	ICB	CLSM 16/16	180316-01	5722.36		CLSM 14/16	090316-19-2	54.6358
LM(neu)#1356	89			1							180316-02	5320.74			090316-20-2	408.037
LM(neu)#1350	97			1							180316-03	3522.57	14565.7		090316-23-2	311.736	774.409
LM(neu)#1353	97			1		G 111-16		axillar	ICB	CLSM 14/16	090316-04	6044.53		CLSM 14/16	090316-24	185.668
LM(neu)#1355	97			1							090316-05	5709.65			090316-25	48.3871
LM(neu)#10295	68			1							090316-06	4657.71	16411.9		090316-27	41.4747	275.53
LM(neu)#10301	59			1		G 53-17		axillar	ICB	CLSM 18/17		4719.28		CLSM 18/17	148	90.1639
LM(neu)#10306	66			1								5962.79			151	120.301
LM(neu)#10302	70			1							060417-152-2	2797.76	13479.8		060417-152	108.434	318.898
LM(neu)#23764	74			1		G 54-17		axillar	ICB	CLSM 18/17	060417-157	4283.23		CLSM 18/17	060417-157-2	74.3652
LM(neu)#23767	91			1							060417-157b	3822.79			060417-157b	119.293
LM(neu)#29495	86			1							060417-160-b	5390.79	13496.8		060417-160	34.1945	227.853
LM(neu)#29498	103			1		G 55-17		axillar	ICB	CLSM 18/17		3654.25		CLSM 18/17	167	67.9443
LM(neu)#1318	119		1									3669.3			167c	139.785
LM(neu)#1319	124		1									1832.48	9156.04		169	123.853	331.582
LM(neu)#1322	124		1			G 56-17		axillar	ICB	CLSM 14/18	030418-97	2602.75		CLSM 14/18	030418-97	68.9655
LM(neu)#1361	84		1								030418-98	3857.79			030418-98	51.9126
LM(neu)#1362	103		1								030418-99	1808.43	8268.96		030418-99	107.889	228.767
LM(neu)#1363	123		1			G 112-16		axillar	ICB+α-IFN-γ	CLSM 14/16	090316-07	81.9009		CLSM 14/16	090316-28	745.482
LM(neu)#1364	90		1								090316-08	101.54			090316-29	1059.06
LM(neu)#1366	93		1								090316-09	5.54674	188.988		090316-30	872.51	2677.05
LM(neu)#1365	273		1			G 113-16		axillar	ICB+α-IFN-γ	CLSM 14/16	090316-12	99.1158		CLSM 14/16	090316-32	560.44
LM(neu)#1316	143		1								090316-14	76.9649			090316-33	706.395
LM(neu)#4962	79		1								090316-15	122.086	298.167		090316-34	815.029	2081.86
LM(neu)#4964	176		1			G 114-16		axillar	ICB+α-IFN-γ	CLSM 14/16	090316-16	121.484		CLSM 14/16	090316-35	920.168
LM(neu)#10879	70		1								090316-17	132.596			090316-36	1128.24
LM(neu)#10876	88		1								090316-18	175.798	429.878		090316-37	1119.26	3167.67
LM(neu)#10877	160		1			G 57-17		axillar	ICB+α-IFN-γ	CLSM 18/17	060417-184	11.0458		CLSM 18/17	060417-184b	935.583
LM(neu)#11337	90		1								060417-188b	47.2292			060417-188b	786.184
LM(neu)#12511	276		1								060417-188c	24.4916	82.7666		060417-188c	797.753	2519.52
LM(neu)#12513	91		1			G 227-17		axillar	ICB+α-IFN-γ	CLSM 37/17	060917-04	449.48		CLSM 37/17	4	364.035
LM(neu)#18937	196		1								060917-06	183.035			6	695.876
LM(neu)#18938	64		1								060917-07	179.105	811.62		7	764.151	1824.06
LME #279	109		1			G 228-17		axillar	ICB+α-IFN-γ	CLSM 37/17	060917-26	110.699		CLSM 37/17	26	380.694
LME #284	129		1								060917-27	186.381			27	358.752
LME #285	400		0								060917-30	79.6902	376.77		30	492.495	1231.94
LMB #291	400		0			G 5-18*		axillar	ICB+α-IFN-γ	CLSM 14/18	030418-112	2.97055		CLSM 14/18	030418-112	696.305
LMB #293	400		0								030418-113	29.7516			030418-113	890.501
LME #526	118		1								030418-114	4.69565	37.4178		030418-114	649.451	2236.26
LME #533	101		1			G 58-17	p21ko	axillar	ICB p21-/-	CLSM 18/17	060417-191b	287.833		CLSM 18/17	060417-191b	936.833
LME #534	135		1								060417-196b	256.816			060417-196b	922.314
LME #535	118		1								060417-196c	392.654	937.302		060417-196c	941.057	2800.2
LM(neu)#29492	83		1			G 229-17	p21ko	axillar	ICB p21-/-	CLSM 37/17	060917-37	715.938		CLSM 37/17	37	1266.39
LM(neu)#29493	83		1								060917-38	956.391			38	1145.52
LM(neu)#29494	121		1								060917-39-2	795.471	2467.8		39	1129.63	3541.55
						G 230-17	p21ko	axillar	ICB p21-/-	CLSM 37/17	060917-48-2	1131.57		CLSM 37/17	48	1098.33
											060917-50	226.734			50	666.667
											060917-53-2	326.12	1684.42		53	1159.09	2924.08
						G 231-17	p21ko	axillar	ICB p21-/-	CLSM 37/17	060917-63-2	664.912		CLSM 37/17	63	1266.77
											060917-65-2	1228.66			65	1291.67
											060917-66	892.403	2785.97		66	1294.21	3852.64
						G 6-18	p21ko	axillar	ICB p21-/-	CLSM 14/18	030418-122	189.294		CLSM 14/18	030418-122	1085.62
											030418-123	483.107			030418-123	1068.75
											030418-124	599.715	1272.12		030418-124	1048.51	3202.87
						G 7-18	p21ko	axillar	ICB p21-/-	CLSM 14/18	030418-132	166.277		CLSM 14/18	030418-132	417.431
											030418-133	692.066			030418-133	389.764
											030418-134	321.903	1180.25		030418-134	290.323	1097.52
						G 8-18	p21ko	axillar	ICB p21-/-	CLSM 14/18	030418-142	46.0941		CLSM 14/18	030418-142	1355.04
											030418-143	192.136			030418-143	1365.9
											030418-144	189.618	427.848		030418-144	1237.65	3958.6

## Sheet: Figure 10
Figure 10a			Figure 10b							Figure 10c			Figure 10d																				Figure 10e
TMB			Somatic abberations per patient							severe CNVs			V573	Growth Arrest - Non-responder PDX # 11									FACS - Non-responder PDX # 11										V573	Growth Arrest - Responder PDX # 35									FACS - Responder PDX # 35
Non-responder (N = 30)	Responder (N = 12)		Non-responder (N = 30)			Responder (N = 12)				Non-responder (N = 30)	Responder (N = 12)			Passage	Ctr			96h IFN-γ +TNF					Ctr			Eto			Sta					Passage	Ctr			96h IFN-γ +TNF					Ctr			Eto			Sta
5.57	50.28		Cell cycle	JAK	MYC	Cell cycle	JAK	MYC		2	1		Viable cells	X	Mean	SD	N	Mean	SD	N		sub G1	2.6	3.2	2.6	30.2	30.6	29.9	17.1	17.4	16.9		Viable cells	X	Mean	SD	N	Mean	SD	N		sub G1	4.7	4.8	4.7	17	18.1	17.8	38.9
2.39	21.35		1	0	1	5	1	1		2	0			-1	500000	0	4	500000	0	4														-1	600000			600000
5.55	19.12		6	2	1	3	1	0		2	0			0	8525000	6.60808	4	330000	7.02377	4														0	5800000			672000
11.94	17.5		5	2	0	0	0	0		1	1			1	185000000	21.7046	4	5012500	13.6229	4														1	30933333			918400
14.22	32.51		3	1	0	6	1	0		1	0
4.8	16.55		3	0	0	3	2	0		1	0		V573	Growth Arrest - Non-responder PDX # 79									FACS - Non-responder PDX # 79										V573	Growth Arrest - Responder PDX # 110									FACS - Responder PDX # 110
1.32	6.05		3	0	0	2	1	0		0	0			Passage	Ctr			96h IFN-γ +TNF					Ctr			Eto			Sta					Passage	Ctr			96h IFN-γ +TNF					Ctr			Eto			Sta
1.62	15.62		3	1	0	3	1	0		1	0		Viable cells	X	Mean	SD	N	Mean	SD	N		sub G1	1.5	1.6	1.6	13.2	14	14.4	40.4	43.1	42.9		Viable cells	X	Mean	SD	N	Mean	SD	N		sub G1	6	5.6	5.2	18.7	19	18.4	35.4
3.98	97.4		3	0	0	3	1	0		2	0			-1	200000	0	4	200000	0	4														-1	500000	0	4	500000	0	4
4.01	2.25		2	0	0	3	1	0		2	3			0	530000	2.63	4	170000	2.94	4														0	1200000	5.7735	4	201250	10.4403	4
9.4	52.27		4	1	0	4	1	1		1	1			1	3200000	6.48	4	760000	6.13	4														1	4850000	4.04167	4	155969	13.2791	4
19.89	27.05		2	2	0	4	1	0		1	2
22.62			4	1	0	2	0	0		0
10.99			1	1	0					2
0.67			3	1	1					2
1.62			3	0	1					1
2.91			1	0	1					2
6.81			2	0	1					0
18.3			1	2	1					2
17.77			3	0	1					0
20.69			2	0	0					3
14.32			4	1	0					1
18.3			5	1	0					2
1.29			4	2	0					0
44.56			0	0	0					2
3.98			4	3	1					1
37.4			2	0	1					1
7.16			3	1	0					2
5.6			3	0	0					0
10.34			1	0	0					0
			4	1	0
[truncated: 2 more columns]

## Sheet: SFig_1
Supplementary Figure 1a
V436_b-cell CytotoxCD8 V507	B16	B16.OVA	RT2		RT2.Stat1-/-
% killing	0	16.2	13.6	14.6	15.3	16.5	21.5	27.1

## Sheet: SFig_11
Supplementary Figure 11c									Supplementary Figure 11d					Supplementary Figure 11e
V248 FACS									V248 FACS					V248 FACS
CD4				CD8					CD45					CD45 CD11b CD11c
Ctr	AT	Stat1-/-Ctr	Stat1-/-AT	Ctr	AT	Stat1-/-Ctr	Stat1-/-AT		Ctr	AT	Stat1-/-Ctr	Stat1-/-AT		Ctr	AT	Stat1-/-Ctr	Stat1-/-AT
45.07	36.44	2.75	43.44	6.57	3.28	2.21	5.68		12	200	52	500		0.0685	6.2303	0.2023	7.7315
7.24	34.73	7.85	45.55	12.88	3.31	2.02	4.8		25	160	11	160		0.3135	2.3635	0.2885	1.5133
10.68	43.34	11.74	40.24	3.83	12.28	5.19	4.87		46	170	11	350		0.0439	2.7083	0.1204	0.959
11.63	29.96	6.8	23.72	4.97	5.19	2.93	4.36		66	54	100	230		0.3738	1.8997	0.9128	4.3832
21.41		8.77		4.97		1.94								0.2754	6.6009	0.7131	2.0856
														0.2109	5.4798		5.4558
														0.2067	4.2659
														0.2374	4.1451
